# Supplementary material for: Oldest leaf mine trace fossil from East Asia provides insight into ancient nutritional flow in a plant–herbivore interaction
Source: Sci Rep. 2022 Mar 28;12:5254. doi: 10.1038/s41598-022-09262-1 (PMC8960907; doi:10.1038/s41598-022-09262-1)
Supplement: Supplementary file 2 — Supplementary Information 2. [file 41598_2022_9262_MOESM2_ESM.txt]

keV	cps	count
0.000	0.000	0
0.010	0.000	0
0.020	0.000	0
0.030	0.000	0
0.040	0.000	0
0.050	0.000	0
0.060	0.008	1
0.070	0.000	0
0.080	0.000	0
0.090	0.000	0
0.100	0.000	0
0.110	0.000	0
0.120	0.000	0
0.104	0.000	0
0.114	0.000	0
0.124	0.000	0
0.134	0.000	0
0.144	0.000	0
0.154	0.000	0
0.164	0.000	0
0.174	0.000	0
0.184	0.000	0
0.194	0.000	0
0.204	0.000	0
0.214	0.000	0
0.224	0.000	0
0.234	0.000	0
0.244	0.000	0
0.254	0.000	0
0.264	0.000	0
0.274	0.000	0
0.284	0.000	0
0.294	0.000	0
0.304	0.000	0
0.314	0.000	0
0.325	0.000	0
0.335	0.000	0
0.345	0.000	0
0.355	0.000	0
0.365	0.000	0
0.375	0.000	0
0.385	0.008	1
0.395	0.008	1
0.405	0.008	1
0.415	0.017	2
0.425	0.008	1
0.435	0.000	0
0.445	0.008	1
0.455	0.034	4
0.465	0.042	5
0.475	0.034	4
0.485	0.025	3
0.495	0.085	10
0.505	0.034	4
0.515	0.068	8
0.525	0.085	10
0.535	0.085	10
0.545	0.118	14
0.556	0.076	9
0.566	0.135	16
0.576	0.161	19
0.586	0.127	15
0.596	0.118	14
0.606	0.161	19
0.616	0.110	13
0.626	0.110	13
0.636	0.135	16
0.646	0.127	15
0.656	0.093	11
0.666	0.135	16
0.676	0.127	15
0.686	0.178	21
0.696	0.161	19
0.706	0.118	14
0.716	0.118	14
0.726	0.144	17
0.736	0.194	23
0.746	0.178	21
0.756	0.110	13
0.766	0.169	20
0.776	0.161	19
0.787	0.152	18
0.797	0.101	12
0.807	0.152	18
0.817	0.169	20
0.827	0.152	18
0.837	0.118	14
0.847	0.135	16
0.857	0.178	21
0.867	0.135	16
0.877	0.203	24
0.887	0.169	20
0.897	0.211	25
0.907	0.186	22
0.917	0.237	28
0.927	0.135	16
0.937	0.203	24
0.947	0.211	25
0.957	0.203	24
0.967	0.144	17
0.977	0.186	22
0.987	0.228	27
0.997	0.135	16
1.007	0.135	16
1.018	0.178	21
1.028	0.271	32
1.038	0.178	21
1.048	0.203	24
1.058	0.152	18
1.068	0.228	27
1.078	0.161	19
1.088	0.220	26
1.098	0.110	13
1.108	0.118	14
1.118	0.169	20
1.128	0.178	21
1.138	0.194	23
1.148	0.144	17
1.158	0.186	22
1.168	0.178	21
1.178	0.161	19
1.188	0.169	20
1.198	0.118	14
1.208	0.169	20
1.218	0.279	33
1.228	0.118	14
1.239	0.211	25
1.249	0.169	20
1.259	0.220	26
1.269	0.152	18
1.279	0.178	21
1.289	0.186	22
1.299	0.211	25
1.309	0.203	24
1.319	0.152	18
1.329	0.178	21
1.339	0.178	21
1.349	0.228	27
1.359	0.279	33
1.369	0.321	38
1.379	0.456	54
1.389	0.820	97
1.399	0.938	111
1.409	1.251	148
1.419	1.293	153
1.429	1.961	232
1.439	2.257	267
1.449	2.494	295
1.459	2.815	333
1.470	2.680	317
1.480	2.519	298
1.490	2.544	301
1.500	2.249	266
1.510	2.333	276
1.520	2.029	240
1.530	1.589	188
1.540	1.226	145
1.550	1.099	130
1.560	1.006	119
1.570	0.710	84
1.580	0.642	76
1.590	0.727	86
1.600	0.693	82
1.610	0.913	108
1.620	1.429	169
1.630	1.910	226
1.640	2.477	293
1.650	3.534	418
1.660	4.404	521
1.670	6.247	739
1.680	7.752	917
1.690	9.231	1092
1.701	10.364	1226
1.711	12.266	1451
1.721	12.232	1447
1.731	12.207	1444
1.741	12.503	1479
1.751	10.922	1292
1.761	10.322	1221
1.771	8.597	1017
1.781	7.388	874
1.791	5.689	673
1.801	4.793	567
1.811	3.652	432
1.821	2.823	334
1.831	2.096	248
1.841	1.327	157
1.851	1.217	144
1.861	0.947	112
1.871	0.845	100
1.881	0.642	76
1.891	0.363	43
1.901	0.330	39
1.911	0.330	39
1.921	0.380	45
1.932	0.406	48
1.942	0.372	44
1.952	0.473	56
1.962	0.558	66
1.972	0.575	68
1.982	0.575	68
1.992	0.575	68
2.002	0.651	77
2.012	0.685	81
2.022	0.609	72
2.032	0.575	68
2.042	0.651	77
2.052	0.600	71
2.062	0.465	55
2.072	0.431	51
2.082	0.372	44
2.092	0.490	58
2.102	0.304	36
2.112	0.372	44
2.122	0.338	40
2.132	0.397	47
2.142	0.389	46
2.153	0.262	31
2.163	0.380	45
2.173	0.355	42
2.183	0.372	44
2.193	0.524	62
2.203	0.482	57
2.213	0.744	88
2.223	0.905	107
2.233	1.065	126
2.243	1.344	159
2.253	1.767	209
2.263	2.029	240
2.273	1.953	231
2.283	2.418	286
2.293	2.460	291
2.303	2.096	248
2.313	2.578	305
2.323	2.266	268
2.333	1.902	225
2.343	1.741	206
2.353	1.505	178
2.363	1.234	146
2.373	1.107	131
2.384	0.685	81
2.394	0.668	79
2.404	0.473	56
2.414	0.490	58
2.424	0.380	45
2.434	0.456	54
2.444	0.194	23
2.454	0.287	34
2.464	0.397	47
2.474	0.363	43
2.484	0.347	41
2.494	0.313	37
2.504	0.287	34
2.514	0.423	50
2.524	0.313	37
2.534	0.347	41
2.544	0.389	46
2.554	0.448	53
2.564	0.516	61
2.574	0.583	69
2.584	0.778	92
2.594	0.930	110
2.604	1.048	124
2.615	1.293	153
2.625	1.539	182
2.635	1.674	198
2.645	1.851	219
2.655	2.003	237
2.665	2.536	300
2.675	2.359	279
2.685	2.291	271
2.695	2.181	258
2.705	2.316	274
2.715	2.181	258
2.725	2.071	245
2.735	1.885	223
2.745	1.733	205
2.755	1.648	195
2.765	1.513	179
2.775	1.429	169
2.785	1.539	182
2.795	1.496	177
2.805	1.479	175
2.815	1.539	182
2.825	1.260	149
2.835	1.437	170
2.846	1.378	163
2.856	1.243	147
2.866	1.158	137
2.876	1.074	127
2.886	0.930	110
2.896	0.972	115
2.906	0.693	82
2.916	0.735	87
2.926	0.583	69
2.936	0.583	69
2.946	0.516	61
2.956	0.533	63
2.966	0.296	35
2.976	0.482	57
2.986	0.414	49
2.996	0.330	39
3.006	0.313	37
3.016	0.363	43
3.026	0.321	38
3.036	0.279	33
3.046	0.228	27
3.056	0.228	27
3.066	0.203	24
3.077	0.228	27
3.087	0.085	10
3.097	0.203	24
3.107	0.203	24
3.117	0.228	27
3.127	0.194	23
3.137	0.228	27
3.147	0.237	28
3.157	0.220	26
3.167	0.423	50
3.177	0.583	69
3.187	0.735	87
3.197	0.930	110
3.207	1.183	140
3.217	1.462	173
3.227	1.775	210
3.237	2.570	304
3.247	3.052	361
3.257	3.466	410
3.267	3.965	469
3.277	4.540	537
3.287	4.742	561
3.298	5.393	638
3.308	5.199	615
3.318	5.207	616
3.328	5.081	601
3.338	4.793	567
3.348	4.286	507
3.358	3.449	408
3.368	2.866	339
3.378	2.443	289
3.388	1.750	207
3.398	1.606	190
3.408	1.031	122
3.418	0.676	80
3.428	0.744	88
3.438	0.473	56
3.448	0.482	57
3.458	0.330	39
3.468	0.271	32
3.478	0.296	35
3.488	0.296	35
3.498	0.380	45
3.508	0.448	53
3.518	0.575	68
3.529	0.592	70
3.539	0.592	70
3.549	0.727	86
3.559	0.938	111
3.569	0.871	103
3.579	1.014	120
3.589	1.133	134
3.599	1.014	120
3.609	1.065	126
3.619	1.124	133
3.629	1.074	127
3.639	1.090	129
3.649	1.293	153
3.659	1.124	133
3.669	1.175	139
3.679	1.023	121
3.689	0.710	84
3.699	0.795	94
3.709	0.719	85
3.719	0.719	85
3.729	0.575	68
3.739	0.609	72
3.749	0.431	51
3.760	0.397	47
3.770	0.296	35
3.780	0.313	37
3.790	0.194	23
3.800	0.228	27
3.810	0.245	29
3.820	0.178	21
3.830	0.144	17
3.840	0.118	14
3.850	0.085	10
3.860	0.161	19
3.870	0.135	16
3.880	0.118	14
3.890	0.101	12
3.900	0.144	17
3.910	0.169	20
3.920	0.144	17
3.930	0.194	23
3.940	0.220	26
3.950	0.194	23
3.960	0.237	28
3.970	0.262	31
3.980	0.262	31
3.991	0.220	26
4.001	0.245	29
4.011	0.194	23
4.021	0.254	30
4.031	0.296	35
4.041	0.304	36
4.051	0.161	19
4.061	0.271	32
4.071	0.211	25
4.081	0.203	24
4.091	0.186	22
4.101	0.245	29
4.111	0.135	16
4.121	0.161	19
4.131	0.178	21
4.141	0.211	25
4.151	0.178	21
4.161	0.135	16
4.171	0.127	15
4.181	0.169	20
4.191	0.178	21
4.201	0.152	18
4.211	0.186	22
4.222	0.152	18
4.232	0.178	21
4.242	0.203	24
4.252	0.135	16
4.262	0.178	21
4.272	0.186	22
4.282	0.186	22
4.292	0.110	13
4.302	0.186	22
4.312	0.203	24
4.322	0.271	32
4.332	0.262	31
4.342	0.372	44
4.352	0.389	46
4.362	0.448	53
4.372	0.710	84
4.382	0.727	86
4.392	0.989	117
4.402	1.268	150
4.412	1.648	195
4.422	1.851	219
4.432	2.392	283
4.443	2.900	343
4.453	3.288	389
4.463	3.373	399
4.473	3.508	415
4.483	3.939	466
4.493	4.134	489
4.503	4.142	490
4.513	4.083	483
4.523	3.652	432
4.533	3.821	452
4.543	3.348	396
4.553	2.840	336
4.563	2.612	309
4.573	2.173	257
4.583	1.902	225
4.593	1.640	194
4.603	1.200	142
4.613	0.862	102
4.623	0.795	94
4.633	0.685	81
4.643	0.634	75
4.653	0.389	46
4.663	0.389	46
4.674	0.245	29
4.684	0.245	29
4.694	0.271	32
4.704	0.262	31
4.714	0.262	31
4.724	0.271	32
4.734	0.262	31
4.744	0.313	37
4.754	0.245	29
4.764	0.338	40
4.774	0.363	43
4.784	0.389	46
4.794	0.482	57
4.804	0.516	61
4.814	0.414	49
4.824	0.558	66
4.834	0.566	67
4.844	0.414	49
4.854	0.642	76
4.864	0.659	78
4.874	0.778	92
4.884	0.845	100
4.894	0.854	101
4.905	0.803	95
4.915	0.812	96
4.925	0.828	98
4.935	0.964	114
4.945	0.921	109
4.955	0.735	87
4.965	0.769	91
4.975	0.719	85
4.985	0.685	81
4.995	0.710	84
5.005	0.600	71
5.015	0.440	52
5.025	0.482	57
5.035	0.304	36
5.045	0.440	52
5.055	0.372	44
5.065	0.321	38
5.075	0.211	25
5.085	0.296	35
5.095	0.330	39
5.105	0.363	43
5.115	0.304	36
5.125	0.262	31
5.136	0.313	37
5.146	0.347	41
5.156	0.296	35
5.166	0.338	40
5.176	0.279	33
5.186	0.271	32
5.196	0.228	27
5.206	0.254	30
5.216	0.304	36
5.226	0.262	31
5.236	0.423	50
5.246	0.347	41
5.256	0.414	49
5.266	0.338	40
5.276	0.347	41
5.286	0.321	38
5.296	0.440	52
5.306	0.304	36
5.316	0.406	48
5.326	0.313	37
5.336	0.271	32
5.346	0.296	35
5.356	0.363	43
5.367	0.533	63
5.377	0.321	38
5.387	0.372	44
5.397	0.296	35
5.407	0.330	39
5.417	0.440	52
5.427	0.304	36
5.437	0.389	46
5.447	0.262	31
5.457	0.279	33
5.467	0.448	53
5.477	0.380	45
5.487	0.254	30
5.497	0.321	38
5.507	0.355	42
5.517	0.296	35
5.527	0.372	44
5.537	0.271	32
5.547	0.279	33
5.557	0.406	48
5.567	0.279	33
5.577	0.245	29
5.588	0.194	23
5.598	0.203	24
5.608	0.440	52
5.618	0.254	30
5.628	0.363	43
5.638	0.279	33
5.648	0.347	41
5.658	0.237	28
5.668	0.347	41
5.678	0.363	43
5.688	0.271	32
5.698	0.279	33
5.708	0.296	35
5.718	0.355	42
5.728	0.271	32
5.738	0.254	30
5.748	0.313	37
5.758	0.338	40
5.768	0.304	36
5.778	0.304	36
5.788	0.304	36
5.798	0.296	35
5.808	0.304	36
5.819	0.338	40
5.829	0.228	27
5.839	0.296	35
5.849	0.313	37
5.859	0.271	32
5.869	0.313	37
5.879	0.338	40
5.889	0.271	32
5.899	0.304	36
5.909	0.330	39
5.919	0.296	35
5.929	0.287	34
5.939	0.279	33
5.949	0.262	31
5.959	0.313	37
5.969	0.313	37
5.979	0.347	41
5.989	0.304	36
5.999	0.380	45
6.009	0.347	41
6.019	0.245	29
6.029	0.431	51
6.039	0.304	36
6.050	0.397	47
6.060	0.304	36
6.070	0.321	38
6.080	0.347	41
6.090	0.296	35
6.100	0.372	44
6.110	0.321	38
6.120	0.423	50
6.130	0.372	44
6.140	0.296	35
6.150	0.372	44
6.160	0.363	43
6.170	0.431	51
6.180	0.389	46
6.190	0.583	69
6.200	0.541	64
6.210	0.812	96
6.220	1.006	119
6.230	1.040	123
6.240	1.589	188
6.250	1.834	217
6.260	2.418	286
6.270	3.221	381
6.281	4.565	540
6.291	5.376	636
6.301	6.577	778
6.311	8.132	962
6.321	8.538	1010
6.331	10.795	1277
6.341	12.815	1516
6.351	14.092	1667
6.361	14.777	1748
6.371	15.377	1819
6.381	16.408	1941
6.391	16.882	1997
6.401	17.338	2051
6.411	15.943	1886
6.421	15.284	1808
6.431	13.940	1649
6.441	12.308	1456
6.451	10.854	1284
6.461	9.992	1182
6.471	8.580	1015
6.481	7.067	836
6.491	5.892	697
6.502	4.506	533
6.512	3.838	454
6.522	2.857	338
6.532	2.316	274
6.542	1.843	218
6.552	1.310	155
6.562	0.913	108
6.572	0.845	100
6.582	0.761	90
6.592	0.626	74
6.602	0.448	53
6.612	0.465	55
6.622	0.287	34
6.632	0.380	45
6.642	0.363	43
6.652	0.363	43
6.662	0.363	43
6.672	0.355	42
6.682	0.271	32
6.692	0.254	30
6.702	0.456	54
6.712	0.431	51
6.722	0.237	28
6.733	0.355	42
6.743	0.347	41
6.753	0.279	33
6.763	0.431	51
6.773	0.516	61
6.783	0.414	49
6.793	0.490	58
6.803	0.507	60
6.813	0.389	46
6.823	0.541	64
6.833	0.440	52
6.843	0.541	64
6.853	0.465	55
6.863	0.406	48
6.873	0.507	60
6.883	0.634	75
6.893	0.803	95
6.903	0.744	88
6.913	0.803	95
6.923	1.023	121
6.933	1.150	136
6.943	1.200	142
6.953	1.606	190
6.964	1.750	207
6.974	1.834	217
6.984	1.927	228
6.994	2.367	280
7.004	2.883	341
7.014	2.916	345
7.024	2.959	350
7.034	3.018	357
7.044	3.052	361
7.054	2.849	337
7.064	3.187	377
7.074	2.671	316
7.084	2.418	286
7.094	2.443	289
7.104	2.299	272
7.114	1.936	229
7.124	1.860	220
7.134	1.378	163
7.144	1.361	161
7.154	1.133	134
7.164	1.074	127
7.174	0.930	110
7.184	0.795	94
7.195	0.600	71
7.205	0.440	52
7.215	0.414	49
7.225	0.389	46
7.235	0.440	52
7.245	0.363	43
7.255	0.296	35
7.265	0.355	42
7.275	0.330	39
7.285	0.347	41
7.295	0.347	41
7.305	0.296	35
7.315	0.321	38
7.325	0.321	38
7.335	0.406	48
7.345	0.338	40
7.355	0.296	35
7.365	0.254	30
7.375	0.372	44
7.385	0.338	40
7.395	0.338	40
7.405	0.363	43
7.415	0.372	44
7.426	0.380	45
7.436	0.423	50
7.446	0.355	42
7.456	0.414	49
7.466	0.431	51
7.476	0.406	48
7.486	0.456	54
7.496	0.372	44
7.506	0.313	37
7.516	0.406	48
7.526	0.313	37
7.536	0.330	39
7.546	0.448	53
7.556	0.355	42
7.566	0.338	40
7.576	0.380	45
7.586	0.338	40
7.596	0.262	31
7.606	0.397	47
7.616	0.389	46
7.626	0.271	32
7.636	0.287	34
7.647	0.338	40
7.657	0.313	37
7.667	0.363	43
7.677	0.372	44
7.687	0.414	49
7.697	0.338	40
7.707	0.380	45
7.717	0.296	35
7.727	0.313	37
7.737	0.363	43
7.747	0.347	41
7.757	0.271	32
7.767	0.330	39
7.777	0.262	31
7.787	0.296	35
7.797	0.397	47
7.807	0.347	41
7.817	0.330	39
7.827	0.448	53
7.837	0.347	41
7.847	0.389	46
7.857	0.355	42
7.867	0.363	43
7.878	0.465	55
7.888	0.304	36
7.898	0.380	45
7.908	0.414	49
7.918	0.533	63
7.928	0.423	50
7.938	0.431	51
7.948	0.456	54
7.958	0.473	56
7.968	0.490	58
7.978	0.448	53
7.988	0.499	59
7.998	0.558	66
8.008	0.541	64
8.018	0.499	59
8.028	0.549	65
8.038	0.693	82
8.048	0.668	79
8.058	0.507	60
8.068	0.465	55
8.078	0.524	62
8.088	0.490	58
8.098	0.406	48
8.109	0.566	67
8.119	0.397	47
8.129	0.558	66
8.139	0.465	55
8.149	0.541	64
8.159	0.397	47
8.169	0.524	62
8.179	0.465	55
8.189	0.456	54
8.199	0.321	38
8.209	0.363	43
8.219	0.507	60
8.229	0.448	53
8.239	0.465	55
8.249	0.397	47
8.259	0.389	46
8.269	0.372	44
8.279	0.456	54
8.289	0.423	50
8.299	0.406	48
8.309	0.431	51
8.319	0.482	57
8.329	0.363	43
8.340	0.338	40
8.350	0.397	47
8.360	0.389	46
8.370	0.321	38
8.380	0.363	43
8.390	0.330	39
8.400	0.338	40
8.410	0.448	53
8.420	0.389	46
8.430	0.440	52
8.440	0.423	50
8.450	0.406	48
8.460	0.372	44
8.470	0.397	47
8.480	0.431	51
8.490	0.406	48
8.500	0.524	62
8.510	0.431	51
8.520	0.482	57
8.530	0.524	62
8.540	0.533	63
8.550	0.499	59
8.560	0.558	66
8.571	0.397	47
8.581	0.440	52
8.591	0.448	53
8.601	0.516	61
8.611	0.482	57
8.621	0.541	64
8.631	0.347	41
8.641	0.558	66
8.651	0.431	51
8.661	0.533	63
8.671	0.448	53
8.681	0.575	68
8.691	0.473	56
8.701	0.499	59
8.711	0.456	54
8.721	0.507	60
8.731	0.397	47
8.741	0.347	41
8.751	0.473	56
8.761	0.516	61
8.771	0.516	61
8.781	0.423	50
8.792	0.473	56
8.802	0.499	59
8.812	0.414	49
8.822	0.516	61
8.832	0.516	61
8.842	0.482	57
8.852	0.414	49
8.862	0.473	56
8.872	0.516	61
8.882	0.406	48
8.892	0.490	58
8.902	0.507	60
8.912	0.482	57
8.922	0.541	64
8.932	0.516	61
8.942	0.380	45
8.952	0.448	53
8.962	0.440	52
8.972	0.397	47
8.982	0.490	58
8.992	0.499	59
9.002	0.490	58
9.012	0.473	56
9.023	0.524	62
9.033	0.482	57
9.043	0.490	58
9.053	0.524	62
9.063	0.456	54
9.073	0.490	58
9.083	0.524	62
9.093	0.499	59
9.103	0.397	47
9.113	0.330	39
9.123	0.473	56
9.133	0.482	57
9.143	0.431	51
9.153	0.423	50
9.163	0.465	55
9.173	0.558	66
9.183	0.617	73
9.193	0.609	72
9.203	0.389	46
9.213	0.583	69
9.223	0.558	66
9.233	0.566	67
9.243	0.448	53
9.254	0.575	68
9.264	0.406	48
9.274	0.549	65
9.284	0.558	66
9.294	0.482	57
9.304	0.533	63
9.314	0.414	49
9.324	0.431	51
9.334	0.456	54
9.344	0.448	53
9.354	0.524	62
9.364	0.507	60
9.374	0.507	60
9.384	0.456	54
9.394	0.372	44
9.404	0.423	50
9.414	0.482	57
9.424	0.541	64
9.434	0.406	48
9.444	0.431	51
9.454	0.516	61
9.464	0.490	58
9.474	0.516	61
9.485	0.490	58
9.495	0.448	53
9.505	0.440	52
9.515	0.482	57
9.525	0.414	49
9.535	0.397	47
9.545	0.533	63
9.555	0.473	56
9.565	0.626	74
9.575	0.609	72
9.585	0.440	52
9.595	0.566	67
9.605	0.456	54
9.615	0.507	60
9.625	0.482	57
9.635	0.499	59
9.645	0.397	47
9.655	0.456	54
9.665	0.516	61
9.675	0.482	57
9.685	0.499	59
9.695	0.533	63
9.705	0.566	67
9.716	0.389	46
9.726	0.465	55
9.736	0.338	40
9.746	0.499	59
9.756	0.397	47
9.766	0.406	48
9.776	0.423	50
9.786	0.448	53
9.796	0.440	52
9.806	0.363	43
9.816	0.456	54
9.826	0.465	55
9.836	0.456	54
9.846	0.414	49
9.856	0.524	62
9.866	0.490	58
9.876	0.482	57
9.886	0.558	66
9.896	0.440	52
9.906	0.406	48
9.916	0.575	68
9.926	0.507	60
9.937	0.473	56
9.947	0.499	59
9.957	0.363	43
9.967	0.566	67
9.977	0.389	46
9.987	0.448	53
9.997	0.431	51
10.007	0.313	37
10.017	0.566	67
10.027	0.507	60
10.037	0.592	70
10.047	0.431	51
10.057	0.423	50
10.067	0.600	71
10.077	0.482	57
10.087	0.397	47
10.097	0.431	51
10.107	0.524	62
10.117	0.406	48
10.127	0.431	51
10.137	0.549	65
10.147	0.355	42
10.157	0.575	68
10.168	0.423	50
10.178	0.516	61
10.188	0.347	41
10.198	0.524	62
10.208	0.482	57
10.218	0.448	53
10.228	0.524	62
10.238	0.423	50
10.248	0.448	53
10.258	0.490	58
10.268	0.507	60
10.278	0.456	54
10.288	0.490	58
10.298	0.490	58
10.308	0.533	63
10.318	0.541	64
10.328	0.414	49
10.338	0.507	60
10.348	0.456	54
10.358	0.558	66
10.368	0.465	55
10.378	0.600	71
10.388	0.465	55
10.399	0.465	55
10.409	0.431	51
10.419	0.313	37
10.429	0.431	51
10.439	0.440	52
10.449	0.380	45
10.459	0.414	49
10.469	0.575	68
10.479	0.423	50
10.489	0.575	68
10.499	0.558	66
10.509	0.541	64
10.519	0.507	60
10.529	0.482	57
10.539	0.549	65
10.549	0.541	64
10.559	0.549	65
10.569	0.456	54
10.579	0.482	57
10.589	0.533	63
10.599	0.558	66
10.609	0.448	53
10.619	0.414	49
10.630	0.524	62
10.640	0.676	80
10.650	0.668	79
10.660	0.499	59
10.670	0.524	62
10.680	0.524	62
10.690	0.363	43
10.700	0.499	59
10.710	0.507	60
10.720	0.465	55
10.730	0.406	48
10.740	0.499	59
10.750	0.440	52
10.760	0.456	54
10.770	0.347	41
10.780	0.414	49
10.790	0.448	53
10.800	0.541	64
10.810	0.431	51
10.820	0.549	65
10.830	0.397	47
10.840	0.465	55
10.850	0.389	46
10.861	0.558	66
10.871	0.499	59
10.881	0.499	59
10.891	0.473	56
10.901	0.507	60
10.911	0.533	63
10.921	0.431	51
10.931	0.566	67
10.941	0.558	66
10.951	0.499	59
10.961	0.473	56
10.971	0.490	58
10.981	0.490	58
10.991	0.524	62
11.001	0.372	44
11.011	0.499	59
11.021	0.516	61
11.031	0.440	52
11.041	0.397	47
11.051	0.533	63
11.061	0.440	52
11.071	0.431	51
11.082	0.448	53
11.092	0.473	56
11.102	0.566	67
11.112	0.600	71
11.122	0.575	68
11.132	0.533	63
11.142	0.516	61
11.152	0.456	54
11.162	0.507	60
11.172	0.507	60
11.182	0.482	57
11.192	0.490	58
11.202	0.490	58
11.212	0.524	62
11.222	0.380	45
11.232	0.448	53
11.242	0.490	58
11.252	0.507	60
11.262	0.473	56
11.272	0.414	49
11.282	0.583	69
11.292	0.482	57
11.302	0.431	51
11.313	0.592	70
11.323	0.499	59
11.333	0.473	56
11.343	0.583	69
11.353	0.558	66
11.363	0.533	63
11.373	0.583	69
11.383	0.465	55
11.393	0.440	52
11.403	0.490	58
11.413	0.473	56
11.423	0.558	66
11.433	0.406	48
11.443	0.465	55
11.453	0.558	66
11.463	0.482	57
11.473	0.473	56
11.483	0.575	68
11.493	0.600	71
11.503	0.566	67
11.513	0.482	57
11.523	0.549	65
11.533	0.482	57
11.544	0.355	42
11.554	0.507	60
11.564	0.507	60
11.574	0.414	49
11.584	0.406	48
11.594	0.490	58
11.604	0.499	59
11.614	0.482	57
11.624	0.423	50
11.634	0.592	70
11.644	0.406	48
11.654	0.448	53
11.664	0.516	61
11.674	0.566	67
11.684	0.516	61
11.694	0.541	64
11.704	0.541	64
11.714	0.440	52
11.724	0.482	57
11.734	0.448	53
11.744	0.423	50
11.754	0.423	50
11.764	0.566	67
11.775	0.507	60
11.785	0.389	46
11.795	0.431	51
11.805	0.617	73
11.815	0.558	66
11.825	0.549	65
11.835	0.490	58
11.845	0.626	74
11.855	0.482	57
11.865	0.516	61
11.875	0.566	67
11.885	0.507	60
11.895	0.524	62
11.905	0.549	65
11.915	0.507	60
11.925	0.482	57
11.935	0.600	71
11.945	0.575	68
11.955	0.524	62
11.965	0.473	56
11.975	0.524	62
11.985	0.482	57
11.996	0.533	63
12.006	0.448	53
12.016	0.558	66
12.026	0.448	53
12.036	0.380	45
12.046	0.541	64
12.056	0.499	59
12.066	0.507	60
12.076	0.423	50
12.086	0.465	55
12.096	0.499	59
12.106	0.558	66
12.116	0.600	71
12.126	0.558	66
12.136	0.465	55
12.146	0.490	58
12.156	0.566	67
12.166	0.465	55
12.176	0.719	85
12.186	0.566	67
12.196	0.524	62
12.206	0.549	65
12.216	0.465	55
12.227	0.541	64
12.237	0.380	45
12.247	0.533	63
12.257	0.524	62
12.267	0.440	52
12.277	0.558	66
12.287	0.482	57
12.297	0.566	67
12.307	0.448	53
12.317	0.465	55
12.327	0.304	36
12.337	0.456	54
12.347	0.541	64
12.357	0.473	56
12.367	0.549	65
12.377	0.507	60
12.387	0.583	69
12.397	0.456	54
12.407	0.482	57
12.417	0.549	65
12.427	0.397	47
12.437	0.549	65
12.447	0.516	61
12.458	0.533	63
12.468	0.414	49
12.478	0.642	76
12.488	0.549	65
12.498	0.499	59
12.508	0.533	63
12.518	0.456	54
12.528	0.626	74
12.538	0.490	58
12.548	0.558	66
12.558	0.499	59
12.568	0.558	66
12.578	0.626	74
12.588	0.456	54
12.598	0.575	68
12.608	0.575	68
12.618	0.558	66
12.628	0.575	68
12.638	0.499	59
12.648	0.668	79
12.658	0.456	54
12.668	0.583	69
12.678	0.482	57
12.689	0.533	63
12.699	0.558	66
12.709	0.566	67
12.719	0.558	66
12.729	0.465	55
12.739	0.583	69
12.749	0.583	69
12.759	0.558	66
12.769	0.431	51
12.779	0.541	64
12.789	0.473	56
12.799	0.600	71
12.809	0.600	71
12.819	0.558	66
12.829	0.592	70
12.839	0.566	67
12.849	0.490	58
12.859	0.533	63
12.869	0.473	56
12.879	0.600	71
12.889	0.549	65
12.899	0.541	64
12.909	0.600	71
12.920	0.549	65
12.930	0.575	68
12.940	0.533	63
12.950	0.541	64
12.960	0.507	60
12.970	0.541	64
12.980	0.592	70
12.990	0.575	68
13.000	0.592	70
13.010	0.524	62
13.020	0.617	73
13.030	0.414	49
13.040	0.668	79
13.050	0.380	45
13.060	0.456	54
13.070	0.516	61
13.080	0.533	63
13.090	0.448	53
13.100	0.583	69
13.110	0.668	79
13.120	0.516	61
13.130	0.558	66
13.141	0.566	67
13.151	0.431	51
13.161	0.549	65
13.171	0.448	53
13.181	0.499	59
13.191	0.659	78
13.201	0.549	65
13.211	0.668	79
13.221	0.659	78
13.231	0.693	82
13.241	0.710	84
13.251	0.693	82
13.261	0.845	100
13.271	0.761	90
13.281	0.795	94
13.291	0.828	98
13.301	0.769	91
13.311	0.913	108
13.321	1.040	123
13.331	0.913	108
13.341	0.947	112
13.351	0.972	115
13.361	0.998	118
13.372	0.955	113
13.382	1.124	133
13.392	0.930	110
13.402	0.845	100
13.412	0.947	112
13.422	0.769	91
13.432	1.090	129
13.442	0.896	106
13.452	1.006	119
13.462	0.820	97
13.472	0.778	92
13.482	0.668	79
13.492	0.795	94
13.502	0.668	79
13.512	0.719	85
13.522	0.516	61
13.532	0.634	75
13.542	0.558	66
13.552	0.541	64
13.562	0.634	75
13.572	0.642	76
13.582	0.592	70
13.592	0.600	71
13.603	0.465	55
13.613	0.549	65
13.623	0.634	75
13.633	0.490	58
13.643	0.609	72
13.653	0.600	71
13.663	0.575	68
13.673	0.575	68
13.683	0.558	66
13.693	0.448	53
13.703	0.499	59
13.713	0.516	61
13.723	0.575	68
13.733	0.516	61
13.743	0.456	54
13.753	0.507	60
13.763	0.541	64
13.773	0.566	67
13.783	0.617	73
13.793	0.642	76
13.803	0.507	60
13.813	0.456	54
13.823	0.566	67
13.834	0.423	50
13.844	0.524	62
13.854	0.482	57
13.864	0.516	61
13.874	0.642	76
13.884	0.668	79
13.894	0.668	79
13.904	0.592	70
13.914	0.592	70
13.924	0.609	72
13.934	0.659	78
13.944	0.719	85
13.954	0.837	99
13.964	0.609	72
13.974	0.710	84
13.984	0.693	82
13.994	0.828	98
14.004	0.896	106
14.014	0.769	91
14.024	0.905	107
14.034	0.989	117
14.044	1.074	127
14.054	1.226	145
14.065	1.116	132
14.075	1.234	146
14.085	1.167	138
14.095	1.412	167
14.105	1.327	157
14.115	1.369	162
14.125	1.285	152
14.135	1.462	173
14.145	1.386	164
14.155	1.260	149
14.165	1.293	153
14.175	1.386	164
14.185	1.336	158
14.195	1.369	162
14.205	1.124	133
14.215	1.040	123
14.225	0.938	111
14.235	1.124	133
14.245	0.955	113
14.255	0.905	107
14.265	0.795	94
14.275	0.744	88
14.286	0.761	90
14.296	0.761	90
14.306	0.710	84
14.316	0.617	73
14.326	0.659	78
14.336	0.566	67
14.346	0.719	85
14.356	0.600	71
14.366	0.524	62
14.376	0.465	55
14.386	0.642	76
14.396	0.516	61
14.406	0.406	48
14.416	0.482	57
14.426	0.431	51
14.436	0.524	62
14.446	0.566	67
14.456	0.524	62
14.466	0.583	69
14.476	0.549	65
14.486	0.575	68
14.496	0.516	61
14.506	0.414	49
14.517	0.541	64
14.527	0.440	52
14.537	0.575	68
14.547	0.473	56
14.557	0.533	63
14.567	0.507	60
14.577	0.583	69
14.587	0.626	74
14.597	0.642	76
14.607	0.465	55
14.617	0.507	60
14.627	0.490	58
14.637	0.490	58
14.647	0.499	59
14.657	0.575	68
14.667	0.558	66
14.677	0.465	55
14.687	0.473	56
14.697	0.533	63
14.707	0.490	58
14.717	0.380	45
14.727	0.617	73
14.737	0.533	63
14.748	0.592	70
14.758	0.533	63
14.768	0.549	65
14.778	0.566	67
14.788	0.499	59
14.798	0.465	55
14.808	0.626	74
14.818	0.668	79
14.828	0.524	62
14.838	0.642	76
14.848	0.659	78
14.858	0.575	68
14.868	0.642	76
14.878	0.642	76
14.888	0.719	85
14.898	0.828	98
14.908	0.651	77
14.918	0.727	86
14.928	0.617	73
14.938	0.786	93
14.948	0.558	66
14.958	0.795	94
14.968	0.719	85
14.979	0.778	92
14.989	0.752	89
14.999	0.727	86
15.009	0.617	73
15.019	0.626	74
15.029	0.609	72
15.039	0.592	70
15.049	0.533	63
15.059	0.507	60
15.069	0.617	73
15.079	0.566	67
15.089	0.524	62
15.099	0.558	66
15.109	0.600	71
15.119	0.456	54
15.129	0.541	64
15.139	0.465	55
15.149	0.482	57
15.159	0.440	52
15.169	0.600	71
15.179	0.448	53
15.189	0.431	51
15.199	0.516	61
15.210	0.448	53
15.220	0.490	58
15.230	0.397	47
15.240	0.524	62
15.250	0.499	59
15.260	0.482	57
15.270	0.507	60
15.280	0.507	60
15.290	0.566	67
15.300	0.541	64
15.310	0.499	59
15.320	0.592	70
15.330	0.397	47
15.340	0.380	45
15.350	0.566	67
15.360	0.575	68
15.370	0.676	80
15.380	0.583	69
15.390	0.575	68
15.400	0.583	69
15.410	0.507	60
15.420	0.516	61
15.431	0.448	53
15.441	0.507	60
15.451	0.482	57
15.461	0.406	48
15.471	0.507	60
15.481	0.473	56
15.491	0.609	72
15.501	0.533	63
15.511	0.600	71
15.521	0.642	76
15.531	0.566	67
15.541	0.744	88
15.551	0.685	81
15.561	0.693	82
15.571	0.752	89
15.581	0.913	108
15.591	0.778	92
15.601	0.879	104
15.611	0.930	110
15.621	1.048	124
15.631	1.040	123
15.641	1.361	161
15.651	1.141	135
15.662	1.344	159
15.672	1.310	155
15.682	1.344	159
15.692	1.505	178
15.702	1.462	173
15.712	1.420	168
15.722	1.522	180
15.732	1.665	197
15.742	1.623	192
15.752	1.479	175
15.762	1.606	190
15.772	1.395	165
15.782	1.513	179
15.792	1.479	175
15.802	1.361	161
15.812	1.513	179
15.822	1.420	168
15.832	1.319	156
15.842	1.133	134
15.852	1.014	120
15.862	1.006	119
15.872	0.998	118
15.882	0.930	110
15.893	1.006	119
15.903	0.761	90
15.913	0.778	92
15.923	0.719	85
15.933	0.735	87
15.943	0.702	83
15.953	0.642	76
15.963	0.617	73
15.973	0.600	71
15.983	0.617	73
15.993	0.583	69
16.003	0.524	62
16.013	0.642	76
16.023	0.541	64
16.033	0.499	59
16.043	0.541	64
16.053	0.516	61
16.063	0.423	50
16.073	0.533	63
16.083	0.592	70
16.093	0.448	53
16.103	0.558	66
16.113	0.566	67
16.124	0.499	59
16.134	0.642	76
16.144	0.575	68
16.154	0.456	54
16.164	0.549	65
16.174	0.575	68
16.184	0.533	63
16.194	0.516	61
16.204	0.549	65
16.214	0.592	70
16.224	0.406	48
16.234	0.549	65
16.244	0.507	60
16.254	0.642	76
16.264	0.541	64
16.274	0.549	65
16.284	0.448	53
16.294	0.499	59
16.304	0.490	58
16.314	0.372	44
16.324	0.609	72
16.334	0.499	59
16.344	0.465	55
16.355	0.397	47
16.365	0.516	61
16.375	0.617	73
16.385	0.541	64
16.395	0.566	67
16.405	0.507	60
16.415	0.566	67
16.425	0.549	65
16.435	0.541	64
16.445	0.490	58
16.455	0.499	59
16.465	0.456	54
16.475	0.482	57
16.485	0.549	65
16.495	0.516	61
16.505	0.558	66
16.515	0.566	67
16.525	0.575	68
16.535	0.575	68
16.545	0.566	67
16.555	0.524	62
16.565	0.473	56
16.576	0.490	58
16.586	0.499	59
16.596	0.702	83
16.606	0.533	63
16.616	0.549	65
16.626	0.693	82
16.636	0.490	58
16.646	0.507	60
16.656	0.592	70
16.666	0.533	63
16.676	0.659	78
16.686	0.448	53
16.696	0.592	70
16.706	0.423	50
16.716	0.423	50
16.726	0.600	71
16.736	0.642	76
16.746	0.516	61
16.756	0.566	67
16.766	0.524	62
16.776	0.440	52
16.786	0.490	58
16.796	0.499	59
16.807	0.516	61
16.817	0.575	68
16.827	0.440	52
16.837	0.558	66
16.847	0.634	75
16.857	0.507	60
16.867	0.473	56
16.877	0.533	63
16.887	0.406	48
16.897	0.448	53
16.907	0.592	70
16.917	0.592	70
16.927	0.482	57
16.937	0.583	69
16.947	0.533	63
16.957	0.465	55
16.967	0.516	61
16.977	0.414	49
16.987	0.592	70
16.997	0.490	58
17.007	0.482	57
17.017	0.541	64
17.027	0.516	61
17.038	0.490	58
17.048	0.549	65
17.058	0.549	65
17.068	0.541	64
17.078	0.533	63
17.088	0.642	76
17.098	0.541	64
17.108	0.600	71
17.118	0.482	57
17.128	0.440	52
17.138	0.524	62
17.148	0.541	64
17.158	0.600	71
17.168	0.617	73
17.178	0.592	70
17.188	0.592	70
17.198	0.456	54
17.208	0.473	56
17.218	0.456	54
17.228	0.541	64
17.238	0.499	59
17.248	0.583	69
17.258	0.600	71
17.269	0.473	56
17.279	0.541	64
17.289	0.533	63
17.299	0.693	82
17.309	0.634	75
17.319	0.516	61
17.329	0.549	65
17.339	0.440	52
17.349	0.685	81
17.359	0.507	60
17.369	0.685	81
17.379	0.609	72
17.389	0.735	87
17.399	0.524	62
17.409	0.685	81
17.419	0.583	69
17.429	0.600	71
17.439	0.524	62
17.449	0.626	74
17.459	0.617	73
17.469	0.778	92
17.479	0.719	85
17.490	0.659	78
17.500	0.668	79
17.510	0.634	75
17.520	0.668	79
17.530	0.735	87
17.540	0.727	86
17.550	0.651	77
17.560	0.685	81
17.570	0.642	76
17.580	0.693	82
17.590	0.812	96
17.600	0.879	104
17.610	0.778	92
17.620	0.719	85
17.630	0.862	102
17.640	0.778	92
17.650	0.735	87
17.660	0.854	101
17.670	0.786	93
17.680	0.845	100
17.690	0.710	84
17.700	0.803	95
17.710	0.989	117
17.721	0.744	88
17.731	0.761	90
17.741	0.795	94
17.751	0.642	76
17.761	0.719	85
17.771	0.795	94
17.781	0.727	86
17.791	0.820	97
17.801	0.651	77
17.811	0.719	85
17.821	0.786	93
17.831	0.651	77
17.841	0.752	89
17.851	0.752	89
17.861	0.634	75
17.871	0.592	70
17.881	0.651	77
17.891	0.828	98
17.901	0.626	74
17.911	0.812	96
17.921	0.786	93
17.931	0.955	113
17.941	0.685	81
17.952	0.795	94
17.962	0.710	84
17.972	0.693	82
17.982	0.795	94
17.992	0.896	106
18.002	0.896	106
18.012	0.786	93
18.022	0.719	85
18.032	0.812	96
18.042	0.778	92
18.052	0.710	84
18.062	0.693	82
18.072	0.778	92
18.082	0.905	107
18.092	0.786	93
18.102	0.795	94
18.112	0.862	102
18.122	0.981	116
18.132	1.031	122
18.142	0.981	116
18.152	0.888	105
18.162	0.888	105
18.172	0.981	116
18.183	0.930	110
18.193	0.938	111
18.203	0.981	116
18.213	1.192	141
18.223	1.065	126
18.233	1.006	119
18.243	0.921	109
18.253	0.947	112
18.263	0.913	108
18.273	1.158	137
18.283	0.845	100
18.293	1.276	151
18.303	1.175	139
18.313	1.040	123
18.323	1.293	153
18.333	1.065	126
18.343	0.964	114
18.353	1.158	137
18.363	1.327	157
18.373	1.361	161
18.383	1.293	153
18.393	1.302	154
18.403	1.319	156
18.414	1.454	172
18.424	1.437	170
18.434	1.344	159
18.444	1.496	177
18.454	1.505	178
18.464	1.691	200
18.474	1.674	198
18.484	1.860	220
18.494	1.961	232
18.504	1.826	216
18.514	1.809	214
18.524	1.657	196
18.534	2.164	256
18.544	2.080	246
18.554	1.910	226
18.564	2.012	238
18.574	2.308	273
18.584	2.240	265
18.594	2.485	294
18.604	2.443	289
18.614	2.494	295
18.624	2.452	290
18.635	2.452	290
18.645	2.925	346
18.655	2.933	347
18.665	2.747	325
18.675	2.993	354
18.685	2.807	332
18.695	3.001	355
18.705	2.976	352
18.715	3.204	379
18.725	3.001	355
18.735	2.925	346
18.745	3.060	362
18.755	3.288	389
18.765	3.407	403
18.775	3.297	390
18.785	3.238	383
18.795	3.271	387
18.805	3.305	391
18.815	3.390	401
18.825	3.466	410
18.835	3.466	410
18.845	3.348	396
18.855	3.424	405
18.866	3.432	406
18.876	3.525	417
18.886	3.331	394
18.896	4.024	476
18.906	3.086	365
18.916	3.686	436
18.926	3.094	366
18.936	3.525	417
18.946	3.339	395
18.956	3.593	425
18.966	3.238	383
18.976	3.331	394
18.986	3.153	373
18.996	3.153	373
19.006	3.483	412
19.016	3.060	362
19.026	2.993	354
19.036	2.891	342
19.046	2.891	342
19.056	2.494	295
19.066	2.916	345
19.076	2.823	334
19.086	2.697	319
19.097	2.528	299
19.107	2.714	321
19.117	2.544	301
19.127	2.578	305
19.137	2.215	262
19.147	2.502	296
19.157	2.350	278
19.167	2.147	254
19.177	1.995	236
19.187	2.189	259
19.197	1.851	219
19.207	1.877	222
19.217	1.851	219
19.227	1.826	216
19.237	1.885	223
19.247	1.598	189
19.257	1.708	202
19.267	1.479	175
19.277	1.615	191
19.287	1.429	169
19.297	1.648	195
19.307	1.657	196
19.317	1.276	151
19.328	1.479	175
19.338	1.446	171
19.348	1.369	162
19.358	1.158	137
19.368	1.555	184
19.378	1.344	159
19.388	1.183	140
19.398	1.183	140
19.408	1.293	153
19.418	1.006	119
19.428	1.158	137
19.438	1.065	126
19.448	1.057	125
19.458	1.090	129
19.468	1.150	136
19.478	0.905	107
19.488	1.167	138
19.498	1.006	119
19.508	0.888	105
19.518	1.006	119
19.528	0.947	112
19.538	0.998	118
19.548	0.930	110
19.559	0.735	87
19.569	0.845	100
19.579	0.989	117
19.589	0.921	109
19.599	0.820	97
19.609	0.600	71
19.619	0.888	105
19.629	0.786	93
19.639	0.820	97
19.649	0.871	103
19.659	0.761	90
19.669	0.803	95
19.679	0.803	95
19.689	0.727	86
19.699	0.668	79
19.709	0.651	77
19.719	0.735	87
19.729	0.685	81
19.739	0.642	76
19.749	0.786	93
19.759	0.685	81
19.769	0.651	77
19.780	0.609	72
19.790	0.600	71
19.800	0.685	81
19.810	0.651	77
19.820	0.642	76
19.830	0.719	85
19.840	0.609	72
19.850	0.752	89
19.860	0.558	66
19.870	0.685	81
19.880	0.888	105
19.890	0.651	77
19.900	0.786	93
19.910	0.837	99
19.920	0.828	98
19.930	0.786	93
19.940	1.150	136
19.950	1.082	128
19.960	1.074	127
19.970	1.023	121
19.980	1.124	133
19.990	1.572	186
20.000	1.361	161
20.011	1.369	162
20.021	1.446	171
20.031	1.682	199
20.041	1.657	196
[truncated: 2,097 more rows]
