# Supplementary material for: Oldest leaf mine trace fossil from East Asia provides insight into ancient nutritional flow in a plant–herbivore interaction
Source: Sci Rep. 2022 Mar 28;12:5254. doi: 10.1038/s41598-022-09262-1 (PMC8960907; doi:10.1038/s41598-022-09262-1)
Supplement: Supplementary file 3 — Supplementary Information 3. [file 41598_2022_9262_MOESM3_ESM.txt]

keV	cps	count
0.000	0.000	0
0.010	0.000	0
0.020	0.000	0
0.030	0.000	0
0.040	0.000	0
0.050	0.000	0
0.060	0.000	0
0.070	0.000	0
0.080	0.000	0
0.090	0.000	0
0.100	0.000	0
0.110	0.000	0
0.120	0.000	0
0.104	0.000	0
0.114	0.000	0
0.124	0.000	0
0.134	0.000	0
0.144	0.000	0
0.154	0.000	0
0.164	0.000	0
0.174	0.000	0
0.184	0.000	0
0.194	0.000	0
0.204	0.000	0
0.214	0.000	0
0.224	0.000	0
0.234	0.000	0
0.244	0.000	0
0.254	0.000	0
0.264	0.000	0
0.274	0.000	0
0.284	0.000	0
0.294	0.000	0
0.304	0.000	0
0.314	0.008	1
0.325	0.000	0
0.335	0.000	0
0.345	0.000	0
0.355	0.000	0
0.365	0.000	0
0.375	0.000	0
0.385	0.000	0
0.395	0.025	3
0.405	0.000	0
0.415	0.008	1
0.425	0.025	3
0.435	0.000	0
0.445	0.008	1
0.455	0.076	9
0.465	0.042	5
0.475	0.042	5
0.485	0.034	4
0.495	0.059	7
0.505	0.059	7
0.515	0.025	3
0.525	0.085	10
0.535	0.144	17
0.545	0.110	13
0.556	0.093	11
0.566	0.169	20
0.576	0.110	13
0.586	0.110	13
0.596	0.093	11
0.606	0.152	18
0.616	0.127	15
0.626	0.152	18
0.636	0.110	13
0.646	0.203	24
0.656	0.228	27
0.666	0.161	19
0.676	0.127	15
0.686	0.118	14
0.696	0.118	14
0.706	0.110	13
0.716	0.178	21
0.726	0.085	10
0.736	0.135	16
0.746	0.194	23
0.756	0.287	34
0.766	0.203	24
0.776	0.127	15
0.787	0.144	17
0.797	0.161	19
0.807	0.178	21
0.817	0.076	9
0.827	0.161	19
0.837	0.186	22
0.847	0.178	21
0.857	0.169	20
0.867	0.245	29
0.877	0.220	26
0.887	0.110	13
0.897	0.220	26
0.907	0.203	24
0.917	0.237	28
0.927	0.296	35
0.937	0.161	19
0.947	0.152	18
0.957	0.203	24
0.967	0.178	21
0.977	0.152	18
0.987	0.211	25
0.997	0.178	21
1.007	0.178	21
1.018	0.186	22
1.028	0.118	14
1.038	0.161	19
1.048	0.152	18
1.058	0.118	14
1.068	0.161	19
1.078	0.161	19
1.088	0.152	18
1.098	0.228	27
1.108	0.220	26
1.118	0.127	15
1.128	0.178	21
1.138	0.178	21
1.148	0.161	19
1.158	0.135	16
1.168	0.203	24
1.178	0.144	17
1.188	0.228	27
1.198	0.220	26
1.208	0.152	18
1.218	0.169	20
1.228	0.228	27
1.239	0.211	25
1.249	0.194	23
1.259	0.287	34
1.269	0.203	24
1.279	0.169	20
1.289	0.211	25
1.299	0.271	32
1.309	0.178	21
1.319	0.254	30
1.329	0.228	27
1.339	0.203	24
1.349	0.194	23
1.359	0.245	29
1.369	0.347	41
1.379	0.617	73
1.389	1.040	123
1.399	1.167	138
1.409	1.327	157
1.419	1.826	216
1.429	2.029	240
1.439	2.274	269
1.449	2.511	297
1.459	3.001	355
1.470	3.128	370
1.480	3.466	410
1.490	2.832	335
1.500	2.655	314
1.510	2.308	273
1.520	1.784	211
1.530	1.818	215
1.540	1.623	192
1.550	1.141	135
1.560	1.040	123
1.570	0.769	91
1.580	0.651	77
1.590	0.507	60
1.600	0.634	75
1.610	0.795	94
1.620	1.167	138
1.630	1.395	165
1.640	2.021	239
1.650	2.765	327
1.660	3.855	456
1.670	5.124	606
1.680	5.834	690
1.690	6.967	824
1.701	7.863	930
1.711	8.759	1036
1.721	9.478	1121
1.731	9.080	1074
1.741	9.309	1101
1.751	8.387	992
1.761	7.271	860
1.771	6.662	788
1.781	5.673	671
1.791	4.312	510
1.801	3.416	404
1.811	2.773	328
1.821	2.097	248
1.831	1.759	208
1.841	1.302	154
1.851	0.871	103
1.861	0.592	70
1.871	0.482	57
1.881	0.482	57
1.891	0.516	61
1.901	0.482	57
1.911	0.414	49
1.921	0.440	52
1.932	0.583	69
1.942	0.575	68
1.952	0.626	74
1.962	0.634	75
1.972	0.871	103
1.982	0.922	109
1.992	0.820	97
2.002	0.913	108
2.012	1.048	124
2.022	0.938	111
2.032	0.922	109
2.042	0.871	103
2.052	0.744	88
2.062	0.778	92
2.072	0.592	70
2.082	0.668	79
2.092	0.473	56
2.102	0.507	60
2.112	0.465	55
2.122	0.313	37
2.132	0.423	50
2.142	0.372	44
2.153	0.321	38
2.163	0.271	32
2.173	0.380	45
2.183	0.330	39
2.193	0.550	65
2.203	0.778	92
2.213	0.930	110
2.223	1.175	139
2.233	1.429	169
2.243	1.835	217
2.253	1.953	231
2.263	2.283	270
2.273	2.883	341
2.283	3.264	386
2.293	3.111	368
2.303	3.035	359
2.313	2.841	336
2.323	2.629	311
2.333	2.714	321
2.343	1.961	232
2.353	1.835	217
2.363	1.387	164
2.373	1.310	155
2.384	1.133	134
2.394	0.854	101
2.404	0.668	79
2.414	0.406	48
2.424	0.533	63
2.434	0.482	57
2.444	0.490	58
2.454	0.406	48
2.464	0.389	46
2.474	0.406	48
2.484	0.338	40
2.494	0.355	42
2.504	0.313	37
2.514	0.364	43
2.524	0.330	39
2.534	0.550	65
2.544	0.457	54
2.554	0.558	66
2.564	0.533	63
2.574	0.600	71
2.584	0.888	105
2.594	0.938	111
2.604	1.217	144
2.615	1.336	158
2.625	1.801	213
2.635	2.021	239
2.645	2.308	273
2.655	2.596	307
2.665	2.799	331
2.675	2.782	329
2.685	2.629	311
2.695	2.824	334
2.705	2.790	330
2.715	2.680	317
2.725	2.054	243
2.735	2.139	253
2.745	2.164	256
2.755	2.004	237
2.765	1.877	222
2.775	1.640	194
2.785	1.759	208
2.795	1.699	201
2.805	1.682	199
2.815	1.606	190
2.825	1.454	172
2.835	1.496	177
2.846	1.539	182
2.856	1.277	151
2.866	1.285	152
2.876	1.184	140
2.886	0.972	115
2.896	0.913	108
2.906	0.837	99
2.916	0.795	94
2.926	0.719	85
2.936	0.575	68
2.946	0.490	58
2.956	0.550	65
2.966	0.533	63
2.976	0.414	49
2.986	0.397	47
2.996	0.414	49
3.006	0.482	57
3.016	0.364	43
3.026	0.321	38
3.036	0.287	34
3.046	0.262	31
3.056	0.279	33
3.066	0.279	33
3.077	0.296	35
3.087	0.321	38
3.097	0.211	25
3.107	0.203	24
3.117	0.211	25
3.127	0.304	36
3.137	0.254	30
3.147	0.347	41
3.157	0.355	42
3.167	0.313	37
3.177	0.440	52
3.187	0.752	89
3.197	1.150	136
3.207	1.319	156
3.217	1.573	186
3.227	2.300	272
3.237	2.706	320
3.247	3.018	357
3.257	3.534	418
3.267	4.363	516
3.277	4.845	573
3.287	5.318	629
3.298	5.436	643
3.308	5.140	608
3.318	5.622	665
3.328	4.642	549
3.338	4.591	543
3.348	3.931	465
3.358	3.433	406
3.368	2.892	342
3.378	2.469	292
3.388	2.097	248
3.398	1.429	169
3.408	1.201	142
3.418	0.761	90
3.428	0.702	83
3.438	0.533	63
3.448	0.355	42
3.458	0.414	49
3.468	0.338	40
3.478	0.347	41
3.488	0.321	38
3.498	0.380	45
3.508	0.380	45
3.518	0.609	72
3.529	0.583	69
3.539	0.710	84
3.549	0.786	93
3.559	0.955	113
3.569	1.091	129
3.579	1.006	119
3.589	0.964	114
3.599	1.260	149
3.609	1.302	154
3.619	1.065	126
3.629	1.319	156
3.639	1.471	174
3.649	1.243	147
3.659	1.437	170
3.669	1.099	130
3.679	1.268	150
3.689	0.955	113
3.699	1.192	141
3.709	0.913	108
3.719	0.795	94
3.729	0.727	86
3.739	0.626	74
3.749	0.600	71
3.760	0.566	67
3.770	0.490	58
3.780	0.338	40
3.790	0.287	34
3.800	0.186	22
3.810	0.169	20
3.820	0.118	14
3.830	0.228	27
3.840	0.186	22
3.850	0.245	29
3.860	0.178	21
3.870	0.161	19
3.880	0.203	24
3.890	0.169	20
3.900	0.186	22
3.910	0.245	29
3.920	0.304	36
3.930	0.262	31
3.940	0.254	30
3.950	0.245	29
3.960	0.237	28
3.970	0.279	33
3.980	0.338	40
3.991	0.347	41
4.001	0.355	42
4.011	0.338	40
4.021	0.296	35
4.031	0.279	33
4.041	0.330	39
4.051	0.271	32
4.061	0.271	32
4.071	0.211	25
4.081	0.313	37
4.091	0.237	28
4.101	0.237	28
4.111	0.228	27
4.121	0.127	15
4.131	0.169	20
4.141	0.169	20
4.151	0.144	17
4.161	0.178	21
4.171	0.245	29
4.181	0.178	21
4.191	0.194	23
4.201	0.271	32
4.211	0.245	29
4.222	0.194	23
4.232	0.203	24
4.242	0.228	27
4.252	0.161	19
4.262	0.245	29
4.272	0.211	25
4.282	0.203	24
4.292	0.220	26
4.302	0.296	35
4.312	0.194	23
4.322	0.296	35
4.332	0.406	48
4.342	0.372	44
4.352	0.507	60
4.362	0.659	78
4.372	0.862	102
4.382	1.023	121
4.392	1.623	192
4.402	1.767	209
4.412	2.249	266
4.422	2.900	343
4.432	3.306	391
4.443	3.686	436
4.453	4.481	530
4.463	5.377	636
4.473	5.326	630
4.483	6.096	721
4.493	6.163	729
4.503	6.324	748
4.513	6.079	719
4.523	6.138	726
4.533	5.360	634
4.543	5.284	625
4.553	4.405	521
4.563	3.838	454
4.573	3.137	371
4.583	2.689	318
4.593	1.826	216
4.603	1.801	213
4.613	1.150	136
4.623	1.057	125
4.633	0.778	92
4.643	0.744	88
4.653	0.626	74
4.663	0.473	56
4.674	0.423	50
4.684	0.279	33
4.694	0.237	28
4.704	0.279	33
4.714	0.355	42
4.724	0.279	33
4.734	0.245	29
4.744	0.389	46
4.754	0.380	45
4.764	0.457	54
4.774	0.330	39
4.784	0.516	61
4.794	0.423	50
4.804	0.465	55
4.814	0.685	81
4.824	0.643	76
4.834	0.778	92
4.844	0.879	104
4.854	0.998	118
4.864	1.006	119
4.874	1.048	124
4.884	1.277	151
4.894	1.277	151
4.905	1.285	152
4.915	1.243	147
4.925	1.370	162
4.935	1.108	131
4.945	1.209	143
4.955	1.108	131
4.965	1.251	148
4.975	1.116	132
4.985	0.905	107
4.995	0.795	94
5.005	0.600	71
5.015	0.651	77
5.025	0.575	68
5.035	0.516	61
5.045	0.423	50
5.055	0.499	59
5.065	0.347	41
5.075	0.440	52
5.085	0.389	46
5.095	0.347	41
5.105	0.330	39
5.115	0.254	30
5.125	0.304	36
5.136	0.347	41
5.146	0.330	39
5.156	0.355	42
5.166	0.414	49
5.176	0.431	51
5.186	0.499	59
5.196	0.355	42
5.206	0.364	43
5.216	0.406	48
5.226	0.254	30
5.236	0.364	43
5.246	0.338	40
5.256	0.364	43
5.266	0.355	42
5.276	0.313	37
5.286	0.440	52
5.296	0.380	45
5.306	0.457	54
5.316	0.440	52
5.326	0.397	47
5.336	0.271	32
5.346	0.414	49
5.356	0.499	59
5.367	0.440	52
5.377	0.406	48
5.387	0.364	43
5.397	0.406	48
5.407	0.423	50
5.417	0.440	52
5.427	0.473	56
5.437	0.397	47
5.447	0.364	43
5.457	0.271	32
5.467	0.380	45
5.477	0.397	47
5.487	0.338	40
5.497	0.304	36
5.507	0.380	45
5.517	0.364	43
5.527	0.245	29
5.537	0.397	47
5.547	0.279	33
5.557	0.321	38
5.567	0.245	29
5.577	0.237	28
5.588	0.220	26
5.598	0.321	38
5.608	0.271	32
5.618	0.364	43
5.628	0.355	42
5.638	0.296	35
5.648	0.304	36
5.658	0.296	35
5.668	0.245	29
5.678	0.279	33
5.688	0.423	50
5.698	0.355	42
5.708	0.313	37
5.718	0.389	46
5.728	0.313	37
5.738	0.338	40
5.748	0.296	35
5.758	0.254	30
5.768	0.330	39
5.778	0.397	47
5.788	0.271	32
5.798	0.406	48
5.808	0.364	43
5.819	0.389	46
5.829	0.321	38
5.839	0.347	41
5.849	0.414	49
5.859	0.423	50
5.869	0.372	44
5.879	0.431	51
5.889	0.414	49
5.899	0.431	51
5.909	0.321	38
5.919	0.287	34
5.929	0.440	52
5.939	0.583	69
5.949	0.313	37
5.959	0.380	45
5.969	0.364	43
5.979	0.296	35
5.989	0.330	39
5.999	0.321	38
6.009	0.271	32
6.019	0.296	35
6.029	0.287	34
6.039	0.347	41
6.050	0.262	31
6.060	0.347	41
6.070	0.338	40
6.080	0.321	38
6.090	0.304	36
6.100	0.338	40
6.110	0.287	34
6.120	0.355	42
6.130	0.389	46
6.140	0.372	44
6.150	0.338	40
6.160	0.457	54
6.170	0.355	42
6.180	0.482	57
6.190	0.457	54
6.200	0.676	80
6.210	0.744	88
6.220	1.133	134
6.230	1.403	166
6.240	1.868	221
6.250	2.308	273
6.260	2.985	353
6.270	3.779	447
6.281	5.090	602
6.291	5.944	703
6.301	8.032	950
6.311	9.359	1107
6.321	11.498	1360
6.331	12.817	1516
6.341	15.125	1789
6.351	15.946	1886
6.361	17.036	2015
6.371	19.048	2253
6.381	19.395	2294
6.391	19.454	2301
6.401	19.860	2349
6.411	19.471	2303
6.421	18.186	2151
6.431	16.529	1955
6.441	15.371	1818
6.451	13.714	1622
6.461	12.048	1425
6.471	10.171	1203
6.481	8.319	984
6.491	6.654	787
6.502	5.597	662
6.512	4.506	533
6.522	3.441	407
6.532	2.367	280
6.542	2.038	241
6.552	1.530	181
6.562	1.116	132
6.572	0.964	114
6.582	0.761	90
6.592	0.566	67
6.602	0.583	69
6.612	0.524	62
6.622	0.550	65
6.632	0.482	57
6.642	0.338	40
6.652	0.473	56
6.662	0.321	38
6.672	0.440	52
6.682	0.397	47
6.692	0.338	40
6.702	0.321	38
6.712	0.313	37
6.722	0.347	41
6.733	0.406	48
6.743	0.364	43
6.753	0.364	43
6.763	0.457	54
6.773	0.355	42
6.783	0.482	57
6.793	0.321	38
6.803	0.423	50
6.813	0.364	43
6.823	0.380	45
6.833	0.431	51
6.843	0.541	64
6.853	0.617	73
6.863	0.626	74
6.873	0.659	78
6.883	0.626	74
6.893	0.736	87
6.903	0.803	95
6.913	1.091	129
6.923	1.108	131
6.933	1.412	167
6.943	1.606	190
6.953	1.708	202
6.964	1.928	228
6.974	2.122	251
6.984	2.367	280
6.994	2.942	348
7.004	2.993	354
7.014	3.433	406
7.024	3.314	392
7.034	3.289	389
7.044	3.543	419
7.054	3.433	406
7.064	3.306	391
7.074	3.272	387
7.084	2.866	339
7.094	3.230	382
7.104	2.706	320
7.114	2.317	274
7.124	2.139	253
7.134	1.666	197
7.144	1.657	196
7.154	1.513	179
7.164	1.201	142
7.174	0.913	108
7.184	0.710	84
7.195	0.676	80
7.205	0.710	84
7.215	0.507	60
7.225	0.499	59
7.235	0.414	49
7.245	0.397	47
7.255	0.338	40
7.265	0.279	33
7.275	0.347	41
7.285	0.296	35
7.295	0.347	41
7.305	0.389	46
7.315	0.287	34
7.325	0.321	38
7.335	0.313	37
7.345	0.296	35
7.355	0.355	42
7.365	0.423	50
7.375	0.237	28
7.385	0.389	46
7.395	0.457	54
7.405	0.364	43
7.415	0.499	59
7.426	0.313	37
7.436	0.296	35
7.446	0.372	44
7.456	0.338	40
7.466	0.524	62
7.476	0.389	46
7.486	0.397	47
7.496	0.330	39
7.506	0.397	47
7.516	0.380	45
7.526	0.440	52
7.536	0.347	41
7.546	0.338	40
7.556	0.389	46
7.566	0.380	45
7.576	0.338	40
7.586	0.414	49
7.596	0.397	47
7.606	0.364	43
7.616	0.296	35
7.626	0.330	39
7.636	0.321	38
7.647	0.431	51
7.657	0.372	44
7.667	0.372	44
7.677	0.321	38
7.687	0.465	55
7.697	0.440	52
7.707	0.245	29
7.717	0.313	37
7.727	0.296	35
7.737	0.330	39
7.747	0.287	34
7.757	0.304	36
7.767	0.364	43
7.777	0.313	37
7.787	0.355	42
7.797	0.364	43
7.807	0.279	33
7.817	0.296	35
7.827	0.347	41
7.837	0.338	40
7.847	0.347	41
7.857	0.406	48
7.867	0.380	45
7.878	0.347	41
7.888	0.414	49
7.898	0.338	40
7.908	0.347	41
7.918	0.457	54
7.928	0.490	58
7.938	0.423	50
7.948	0.541	64
7.958	0.414	49
7.968	0.558	66
7.978	0.558	66
7.988	0.575	68
7.998	0.338	40
8.008	0.769	91
8.018	0.634	75
8.028	0.727	86
8.038	0.499	59
8.048	0.592	70
8.058	0.507	60
8.068	0.473	56
8.078	0.482	57
8.088	0.423	50
8.098	0.507	60
8.109	0.524	62
8.119	0.609	72
8.129	0.431	51
8.139	0.592	70
8.149	0.465	55
8.159	0.423	50
8.169	0.473	56
8.179	0.465	55
8.189	0.465	55
8.199	0.397	47
8.209	0.372	44
8.219	0.465	55
8.229	0.423	50
8.239	0.414	49
8.249	0.397	47
8.259	0.380	45
8.269	0.372	44
8.279	0.279	33
8.289	0.389	46
8.299	0.389	46
8.309	0.380	45
8.319	0.423	50
8.329	0.338	40
8.340	0.431	51
8.350	0.372	44
8.360	0.457	54
8.370	0.431	51
8.380	0.389	46
8.390	0.482	57
8.400	0.380	45
8.410	0.296	35
8.420	0.440	52
8.430	0.406	48
8.440	0.372	44
8.450	0.380	45
8.460	0.423	50
8.470	0.473	56
8.480	0.389	46
8.490	0.431	51
8.500	0.372	44
8.510	0.414	49
8.520	0.533	63
8.530	0.524	62
8.540	0.550	65
8.550	0.397	47
8.560	0.457	54
8.571	0.457	54
8.581	0.473	56
8.591	0.473	56
8.601	0.440	52
8.611	0.482	57
8.621	0.516	61
8.631	0.465	55
8.641	0.558	66
8.651	0.490	58
8.661	0.533	63
8.671	0.397	47
8.681	0.465	55
8.691	0.465	55
8.701	0.499	59
8.711	0.414	49
8.721	0.431	51
8.731	0.397	47
8.741	0.406	48
8.751	0.414	49
8.761	0.465	55
8.771	0.499	59
8.781	0.397	47
8.792	0.499	59
8.802	0.364	43
8.812	0.473	56
8.822	0.355	42
8.832	0.482	57
8.842	0.279	33
8.852	0.380	45
8.862	0.414	49
8.872	0.355	42
8.882	0.431	51
8.892	0.448	53
8.902	0.347	41
8.912	0.490	58
8.922	0.380	45
8.932	0.499	59
8.942	0.516	61
8.952	0.541	64
8.962	0.431	51
8.972	0.406	48
8.982	0.533	63
8.992	0.364	43
9.002	0.473	56
9.012	0.431	51
9.023	0.592	70
9.033	0.541	64
9.043	0.397	47
9.053	0.406	48
9.063	0.541	64
9.073	0.372	44
9.083	0.482	57
9.093	0.550	65
9.103	0.406	48
9.113	0.431	51
9.123	0.406	48
9.133	0.507	60
9.143	0.541	64
9.153	0.473	56
9.163	0.626	74
9.173	0.490	58
9.183	0.364	43
9.193	0.507	60
9.203	0.440	52
9.213	0.490	58
9.223	0.651	77
9.233	0.524	62
9.243	0.431	51
9.254	0.473	56
9.264	0.465	55
9.274	0.524	62
9.284	0.499	59
9.294	0.465	55
9.304	0.541	64
9.314	0.490	58
9.324	0.609	72
9.334	0.550	65
9.344	0.499	59
9.354	0.380	45
9.364	0.423	50
9.374	0.473	56
9.384	0.414	49
9.394	0.457	54
9.404	0.457	54
9.414	0.457	54
9.424	0.423	50
9.434	0.440	52
9.444	0.414	49
9.454	0.372	44
9.464	0.431	51
9.474	0.414	49
9.485	0.499	59
9.495	0.465	55
9.505	0.507	60
9.515	0.465	55
9.525	0.414	49
9.535	0.448	53
9.545	0.431	51
9.555	0.448	53
9.565	0.473	56
9.575	0.499	59
9.585	0.406	48
9.595	0.490	58
9.605	0.380	45
9.615	0.473	56
9.625	0.473	56
9.635	0.482	57
9.645	0.533	63
9.655	0.465	55
9.665	0.321	38
9.675	0.330	39
9.685	0.541	64
9.695	0.465	55
9.705	0.431	51
9.716	0.397	47
9.726	0.423	50
9.736	0.516	61
9.746	0.482	57
9.756	0.473	56
9.766	0.448	53
9.776	0.524	62
9.786	0.533	63
9.796	0.397	47
9.806	0.457	54
9.816	0.499	59
9.826	0.448	53
9.836	0.550	65
9.846	0.516	61
9.856	0.465	55
9.866	0.406	48
9.876	0.448	53
9.886	0.330	39
9.896	0.338	40
9.906	0.490	58
9.916	0.347	41
9.926	0.355	42
9.937	0.380	45
9.947	0.372	44
9.957	0.423	50
9.967	0.423	50
9.977	0.431	51
9.987	0.516	61
9.997	0.473	56
10.007	0.482	57
10.017	0.406	48
10.027	0.575	68
10.037	0.440	52
10.047	0.397	47
10.057	0.423	50
10.067	0.389	46
10.077	0.516	61
10.087	0.347	41
10.097	0.609	72
10.107	0.338	40
10.117	0.338	40
10.127	0.465	55
10.137	0.355	42
10.147	0.507	60
10.157	0.431	51
10.168	0.499	59
10.178	0.440	52
10.188	0.507	60
10.198	0.490	58
10.208	0.440	52
10.218	0.414	49
10.228	0.473	56
10.238	0.592	70
10.248	0.448	53
10.258	0.431	51
10.268	0.490	58
10.278	0.414	49
10.288	0.592	70
10.298	0.533	63
10.308	0.330	39
10.318	0.566	67
10.328	0.465	55
10.338	0.355	42
10.348	0.448	53
10.358	0.566	67
10.368	0.380	45
10.378	0.550	65
10.388	0.414	49
10.399	0.448	53
10.409	0.440	52
10.419	0.473	56
10.429	0.600	71
10.439	0.592	70
10.449	0.626	74
10.459	0.575	68
10.469	0.423	50
10.479	0.490	58
10.489	0.524	62
10.499	0.507	60
10.509	0.558	66
10.519	0.566	67
10.529	0.592	70
10.539	0.507	60
10.549	0.550	65
10.559	0.634	75
10.569	0.507	60
10.579	0.457	54
10.589	0.507	60
10.599	0.609	72
10.609	0.423	50
10.619	0.457	54
10.630	0.448	53
10.640	0.643	76
10.650	0.448	53
10.660	0.465	55
10.670	0.431	51
10.680	0.592	70
10.690	0.414	49
10.700	0.364	43
10.710	0.440	52
10.720	0.490	58
10.730	0.566	67
10.740	0.406	48
10.750	0.304	36
10.760	0.465	55
10.770	0.440	52
10.780	0.566	67
10.790	0.431	51
10.800	0.457	54
10.810	0.524	62
10.820	0.524	62
10.830	0.389	46
10.840	0.364	43
10.850	0.414	49
10.861	0.380	45
10.871	0.507	60
10.881	0.347	41
10.891	0.406	48
10.901	0.550	65
10.911	0.347	41
10.921	0.414	49
10.931	0.575	68
10.941	0.380	45
10.951	0.499	59
10.961	0.364	43
10.971	0.473	56
10.981	0.423	50
10.991	0.389	46
11.001	0.397	47
11.011	0.372	44
11.021	0.490	58
11.031	0.465	55
11.041	0.355	42
11.051	0.533	63
11.061	0.380	45
11.071	0.423	50
11.082	0.541	64
11.092	0.465	55
11.102	0.609	72
11.112	0.414	49
11.122	0.380	45
11.132	0.355	42
11.142	0.524	62
11.152	0.507	60
11.162	0.414	49
11.172	0.566	67
11.182	0.440	52
11.192	0.473	56
11.202	0.473	56
11.212	0.380	45
11.222	0.414	49
11.232	0.414	49
11.242	0.490	58
11.252	0.465	55
11.262	0.431	51
11.272	0.643	76
11.282	0.423	50
11.292	0.490	58
11.302	0.490	58
11.313	0.465	55
11.323	0.550	65
11.333	0.600	71
11.343	0.465	55
11.353	0.440	52
11.363	0.372	44
11.373	0.440	52
11.383	0.651	77
11.393	0.499	59
11.403	0.457	54
11.413	0.541	64
11.423	0.499	59
11.433	0.473	56
11.443	0.524	62
11.453	0.380	45
11.463	0.448	53
11.473	0.507	60
11.483	0.516	61
11.493	0.406	48
11.503	0.364	43
11.513	0.364	43
11.523	0.482	57
11.533	0.490	58
11.544	0.507	60
11.554	0.389	46
11.564	0.558	66
11.574	0.490	58
11.584	0.448	53
11.594	0.482	57
11.604	0.541	64
11.614	0.482	57
11.624	0.380	45
11.634	0.457	54
11.644	0.473	56
11.654	0.397	47
11.664	0.440	52
11.674	0.533	63
11.684	0.423	50
11.694	0.448	53
11.704	0.465	55
11.714	0.473	56
11.724	0.423	50
11.734	0.457	54
11.744	0.550	65
11.754	0.414	49
11.764	0.617	73
11.775	0.423	50
11.785	0.490	58
11.795	0.482	57
11.805	0.541	64
11.815	0.440	52
11.825	0.507	60
11.835	0.507	60
11.845	0.507	60
11.855	0.600	71
11.865	0.541	64
11.875	0.583	69
11.885	0.566	67
11.895	0.558	66
11.905	0.634	75
11.915	0.583	69
11.925	0.473	56
11.935	0.592	70
11.945	0.507	60
11.955	0.566	67
11.965	0.592	70
11.975	0.558	66
11.985	0.727	86
11.996	0.727	86
12.006	0.440	52
12.016	0.347	41
12.026	0.423	50
12.036	0.440	52
12.046	0.423	50
12.056	0.482	57
12.066	0.558	66
12.076	0.507	60
12.086	0.507	60
12.096	0.431	51
12.106	0.507	60
12.116	0.330	39
12.126	0.389	46
12.136	0.507	60
12.146	0.440	52
12.156	0.448	53
12.166	0.499	59
12.176	0.440	52
12.186	0.541	64
12.196	0.558	66
12.206	0.406	48
12.216	0.372	44
12.227	0.389	46
12.237	0.389	46
12.247	0.524	62
12.257	0.448	53
12.267	0.541	64
12.277	0.423	50
12.287	0.406	48
12.297	0.499	59
12.307	0.533	63
12.317	0.490	58
12.327	0.550	65
12.337	0.423	50
12.347	0.490	58
12.357	0.499	59
12.367	0.524	62
12.377	0.431	51
12.387	0.448	53
12.397	0.600	71
12.407	0.389	46
12.417	0.473	56
12.427	0.389	46
12.437	0.499	59
12.447	0.397	47
12.458	0.389	46
12.468	0.448	53
12.478	0.490	58
12.488	0.541	64
12.498	0.575	68
12.508	0.516	61
12.518	0.507	60
12.528	0.507	60
12.538	0.457	54
12.548	0.524	62
12.558	0.465	55
12.568	0.457	54
12.578	0.380	45
12.588	0.440	52
12.598	0.482	57
12.608	0.507	60
12.618	0.440	52
12.628	0.541	64
12.638	0.423	50
12.648	0.440	52
12.658	0.516	61
12.668	0.651	77
12.678	0.566	67
12.689	0.457	54
12.699	0.524	62
12.709	0.550	65
12.719	0.541	64
12.729	0.482	57
12.739	0.482	57
12.749	0.448	53
12.759	0.490	58
12.769	0.617	73
12.779	0.507	60
12.789	0.524	62
12.799	0.499	59
12.809	0.482	57
12.819	0.516	61
12.829	0.600	71
12.839	0.541	64
12.849	0.550	65
12.859	0.516	61
12.869	0.473	56
12.879	0.482	57
12.889	0.431	51
12.899	0.465	55
12.909	0.482	57
12.920	0.566	67
12.930	0.609	72
12.940	0.482	57
12.950	0.550	65
12.960	0.533	63
12.970	0.550	65
12.980	0.592	70
12.990	0.431	51
13.000	0.516	61
13.010	0.566	67
13.020	0.473	56
13.030	0.668	79
13.040	0.592	70
13.050	0.440	52
13.060	0.490	58
13.070	0.566	67
13.080	0.431	51
13.090	0.448	53
13.100	0.524	62
13.110	0.397	47
13.120	0.609	72
13.130	0.592	70
13.141	0.566	67
13.151	0.448	53
13.161	0.592	70
13.171	0.609	72
13.181	0.575	68
13.191	0.507	60
13.201	0.566	67
13.211	0.583	69
13.221	0.516	61
13.231	0.566	67
13.241	0.710	84
13.251	0.676	80
13.261	0.803	95
13.271	0.651	77
13.281	0.778	92
13.291	0.972	115
13.301	0.676	80
13.311	0.854	101
13.321	0.981	116
13.331	0.812	96
13.341	1.124	133
13.351	1.091	129
13.361	1.023	121
13.372	1.031	122
13.382	1.074	127
13.392	1.057	125
13.402	0.981	116
13.412	0.938	111
13.422	0.905	107
13.432	0.938	111
13.442	0.761	90
13.452	0.905	107
13.462	0.752	89
13.472	0.769	91
13.482	0.668	79
13.492	0.913	108
13.502	0.643	76
13.512	0.643	76
13.522	0.617	73
13.532	0.668	79
13.542	0.465	55
13.552	0.693	82
13.562	0.626	74
13.572	0.566	67
13.582	0.482	57
13.592	0.541	64
13.603	0.457	54
13.613	0.541	64
13.623	0.499	59
13.633	0.473	56
13.643	0.643	76
13.653	0.448	53
13.663	0.558	66
13.673	0.499	59
13.683	0.626	74
13.693	0.566	67
13.703	0.482	57
13.713	0.499	59
13.723	0.541	64
13.733	0.626	74
13.743	0.499	59
13.753	0.609	72
13.763	0.499	59
13.773	0.465	55
13.783	0.524	62
13.793	0.507	60
13.803	0.668	79
13.813	0.440	52
13.823	0.465	55
13.834	0.473	56
13.844	0.516	61
13.854	0.575	68
13.864	0.558	66
13.874	0.541	64
13.884	0.490	58
13.894	0.617	73
13.904	0.617	73
13.914	0.575	68
13.924	0.550	65
13.934	0.558	66
13.944	0.609	72
13.954	0.651	77
13.964	0.693	82
13.974	0.651	77
13.984	0.905	107
13.994	0.761	90
14.004	0.913	108
14.014	0.871	103
14.024	0.888	105
14.034	1.057	125
14.044	1.006	119
14.054	1.057	125
14.065	1.141	135
14.075	1.226	145
14.085	1.074	127
14.095	1.327	157
14.105	1.336	158
14.115	1.522	180
14.125	1.310	155
14.135	1.378	163
14.145	1.234	146
14.155	1.260	149
14.165	1.336	158
14.175	1.285	152
14.185	1.217	144
14.195	1.403	166
14.205	1.243	147
14.215	1.031	122
14.225	1.150	136
14.235	0.913	108
14.245	0.913	108
14.255	0.812	96
14.265	0.659	78
14.275	0.905	107
14.286	0.812	96
14.296	0.837	99
14.306	0.752	89
14.316	0.600	71
14.326	0.609	72
14.336	0.685	81
14.346	0.516	61
14.356	0.482	57
14.366	0.626	74
14.376	0.533	63
14.386	0.693	82
14.396	0.448	53
14.406	0.550	65
14.416	0.482	57
14.426	0.482	57
14.436	0.490	58
14.446	0.473	56
14.456	0.473	56
14.466	0.423	50
14.476	0.406	48
14.486	0.380	45
14.496	0.507	60
14.506	0.372	44
14.517	0.482	57
14.527	0.431	51
14.537	0.448	53
14.547	0.490	58
14.557	0.448	53
14.567	0.550	65
14.577	0.482	57
14.587	0.448	53
14.597	0.516	61
14.607	0.617	73
14.617	0.626	74
14.627	0.482	57
14.637	0.524	62
14.647	0.440	52
14.657	0.440	52
14.667	0.507	60
14.677	0.465	55
14.687	0.550	65
14.697	0.431	51
14.707	0.592	70
14.717	0.465	55
14.727	0.431	51
14.737	0.482	57
14.748	0.457	54
14.758	0.600	71
14.768	0.643	76
14.778	0.685	81
14.788	0.516	61
14.798	0.600	71
14.808	0.643	76
14.818	0.736	87
14.828	0.736	87
14.838	0.676	80
14.848	0.634	75
14.858	0.609	72
14.868	0.727	86
14.878	0.744	88
14.888	0.769	91
14.898	0.761	90
14.908	0.702	83
14.918	0.786	93
14.928	0.862	102
14.938	0.871	103
14.948	0.786	93
14.958	0.575	68
14.968	0.761	90
14.979	0.676	80
14.989	0.659	78
14.999	0.659	78
15.009	0.533	63
15.019	0.583	69
15.029	0.516	61
15.039	0.541	64
15.049	0.676	80
15.059	0.583	69
15.069	0.651	77
15.079	0.482	57
15.089	0.457	54
15.099	0.533	63
15.109	0.516	61
15.119	0.558	66
15.129	0.473	56
15.139	0.541	64
15.149	0.499	59
15.159	0.634	75
15.169	0.431	51
15.179	0.465	55
15.189	0.457	54
15.199	0.406	48
15.210	0.457	54
15.220	0.533	63
15.230	0.355	42
15.240	0.448	53
15.250	0.524	62
15.260	0.347	41
15.270	0.414	49
15.280	0.507	60
15.290	0.440	52
15.300	0.541	64
15.310	0.482	57
15.320	0.355	42
15.330	0.592	70
15.340	0.457	54
15.350	0.473	56
15.360	0.499	59
15.370	0.516	61
15.380	0.423	50
15.390	0.448	53
15.400	0.490	58
15.410	0.431	51
15.420	0.668	79
15.431	0.457	54
15.441	0.600	71
15.451	0.558	66
15.461	0.617	73
15.471	0.457	54
15.481	0.490	58
15.491	0.659	78
15.501	0.465	55
15.511	0.668	79
15.521	0.558	66
15.531	0.702	83
15.541	0.583	69
15.551	0.651	77
15.561	0.600	71
15.571	0.769	91
15.581	0.736	87
15.591	1.031	122
15.601	0.879	104
15.611	1.040	123
15.621	0.930	110
15.631	0.845	100
15.641	1.099	130
15.651	0.930	110
15.662	1.277	151
15.672	1.310	155
15.682	1.310	155
15.692	1.268	150
15.702	1.302	154
15.712	1.403	166
15.722	1.251	148
15.732	1.268	150
15.742	1.420	168
15.752	1.522	180
15.762	1.361	161
15.772	1.471	174
15.782	1.471	174
15.792	1.505	178
15.802	1.370	162
15.812	1.251	148
15.822	1.141	135
15.832	1.133	134
15.842	1.175	139
15.852	1.065	126
15.862	1.260	149
15.872	1.082	128
15.882	1.023	121
15.893	0.879	104
15.903	0.845	100
15.913	0.736	87
15.923	0.727	86
15.933	0.676	80
15.943	0.626	74
15.953	0.702	83
15.963	0.626	74
15.973	0.575	68
15.983	0.558	66
15.993	0.592	70
16.003	0.550	65
16.013	0.541	64
16.023	0.550	65
16.033	0.465	55
16.043	0.550	65
16.053	0.482	57
16.063	0.473	56
16.073	0.499	59
16.083	0.575	68
16.093	0.516	61
16.103	0.516	61
16.113	0.431	51
16.124	0.516	61
16.134	0.499	59
16.144	0.524	62
16.154	0.431	51
16.164	0.507	60
16.174	0.440	52
16.184	0.507	60
16.194	0.482	57
16.204	0.482	57
16.214	0.457	54
16.224	0.507	60
16.234	0.482	57
16.244	0.575	68
16.254	0.448	53
16.264	0.448	53
16.274	0.550	65
16.284	0.482	57
16.294	0.465	55
16.304	0.566	67
16.314	0.575	68
16.324	0.617	73
16.334	0.499	59
16.344	0.440	52
16.355	0.651	77
16.365	0.499	59
16.375	0.490	58
16.385	0.524	62
16.395	0.457	54
16.405	0.524	62
16.415	0.448	53
16.425	0.473	56
16.435	0.558	66
16.445	0.634	75
16.455	0.448	53
16.465	0.541	64
16.475	0.423	50
16.485	0.541	64
16.495	0.600	71
16.505	0.516	61
16.515	0.516	61
16.525	0.490	58
16.535	0.600	71
16.545	0.566	67
16.555	0.583	69
16.565	0.592	70
16.576	0.533	63
16.586	0.558	66
16.596	0.600	71
16.606	0.592	70
16.616	0.592	70
16.626	0.490	58
16.636	0.566	67
16.646	0.558	66
16.656	0.592	70
16.666	0.575	68
16.676	0.499	59
16.686	0.583	69
16.696	0.533	63
16.706	0.423	50
16.716	0.499	59
16.726	0.457	54
16.736	0.533	63
16.746	0.558	66
16.756	0.609	72
16.766	0.482	57
16.776	0.634	75
16.786	0.516	61
16.796	0.643	76
16.807	0.507	60
16.817	0.533	63
16.827	0.482	57
16.837	0.516	61
16.847	0.440	52
16.857	0.583	69
16.867	0.457	54
16.877	0.558	66
16.887	0.406	48
16.897	0.575	68
16.907	0.473	56
16.917	0.507	60
16.927	0.609	72
16.937	0.465	55
16.947	0.507	60
16.957	0.380	45
16.967	0.465	55
16.977	0.457	54
16.987	0.533	63
16.997	0.524	62
17.007	0.414	49
17.017	0.473	56
17.027	0.566	67
17.038	0.592	70
17.048	0.524	62
17.058	0.499	59
17.068	0.524	62
17.078	0.482	57
17.088	0.406	48
17.098	0.583	69
17.108	0.490	58
17.118	0.507	60
17.128	0.414	49
17.138	0.457	54
17.148	0.507	60
17.158	0.566	67
17.168	0.380	45
17.178	0.533	63
17.188	0.583	69
17.198	0.558	66
17.208	0.609	72
17.218	0.558	66
17.228	0.414	49
17.238	0.566	67
17.248	0.524	62
17.258	0.524	62
17.269	0.634	75
17.279	0.592	70
17.289	0.550	65
17.299	0.473	56
17.309	0.490	58
17.319	0.465	55
17.329	0.541	64
17.339	0.541	64
17.349	0.533	63
17.359	0.499	59
17.369	0.558	66
17.379	0.575	68
17.389	0.634	75
17.399	0.592	70
17.409	0.617	73
17.419	0.592	70
17.429	0.575	68
17.439	0.533	63
17.449	0.575	68
17.459	0.634	75
17.469	0.643	76
17.479	0.710	84
17.490	0.651	77
17.500	0.702	83
17.510	0.643	76
17.520	0.837	99
17.530	0.583	69
17.540	0.685	81
17.550	0.829	98
17.560	0.676	80
17.570	0.651	77
17.580	0.778	92
17.590	0.609	72
17.600	0.592	70
17.610	0.795	94
17.620	0.795	94
17.630	0.583	69
17.640	0.769	91
17.650	0.702	83
17.660	0.702	83
17.670	0.609	72
17.680	0.761	90
17.690	0.854	101
17.700	0.643	76
17.710	0.685	81
17.721	0.643	76
17.731	0.659	78
17.741	0.820	97
17.751	0.769	91
17.761	0.634	75
17.771	0.626	74
17.781	0.719	85
17.791	0.727	86
17.801	0.668	79
17.811	0.685	81
17.821	0.626	74
17.831	0.659	78
17.841	0.803	95
17.851	0.744	88
17.861	0.550	65
17.871	0.702	83
17.881	0.744	88
17.891	0.634	75
17.901	0.829	98
17.911	0.592	70
17.921	0.710	84
17.931	0.719	85
17.941	0.820	97
17.952	0.795	94
17.962	0.643	76
17.972	0.702	83
17.982	0.812	96
17.992	0.609	72
18.002	0.786	93
18.012	0.761	90
18.022	0.862	102
18.032	1.031	122
18.042	0.769	91
18.052	0.820	97
18.062	0.761	90
18.072	0.778	92
18.082	0.837	99
18.092	0.888	105
18.102	0.930	110
18.112	0.871	103
18.122	0.947	112
18.132	0.955	113
18.142	0.905	107
18.152	0.812	96
18.162	0.778	92
18.172	0.930	110
18.183	0.989	117
18.193	0.803	95
18.203	0.938	111
18.213	0.837	99
18.223	0.879	104
18.233	0.913	108
18.243	1.040	123
18.253	0.998	118
18.263	1.099	130
18.273	0.896	106
18.283	1.175	139
18.293	1.108	131
18.303	1.158	137
18.313	1.268	150
18.323	1.302	154
18.333	1.074	127
18.343	1.141	135
18.353	1.268	150
18.363	1.217	144
18.373	1.285	152
18.383	1.285	152
18.393	1.192	141
18.403	1.488	176
18.414	1.420	168
18.424	1.234	146
18.434	1.387	164
18.444	1.547	183
18.454	1.480	175
18.464	1.547	183
18.474	1.463	173
18.484	1.809	214
18.494	1.589	188
18.504	2.164	256
18.514	1.945	230
18.524	2.021	239
18.534	2.147	254
18.544	1.987	235
18.554	1.826	216
18.564	2.097	248
18.574	2.122	251
18.584	2.494	295
18.594	2.393	283
18.604	2.350	278
18.614	2.553	302
18.624	2.334	276
18.635	2.257	267
18.645	2.317	274
18.655	2.799	331
18.665	2.663	315
18.675	2.587	306
18.685	2.849	337
18.695	2.934	347
18.705	2.875	340
18.715	2.832	335
18.725	3.171	375
18.735	3.407	403
18.745	3.154	373
18.755	2.925	346
18.765	3.221	381
18.775	3.230	382
18.785	3.323	393
18.795	3.272	387
18.805	3.517	416
18.815	3.306	391
18.825	3.255	385
18.835	3.534	418
18.845	3.340	395
18.855	3.441	407
18.866	3.187	377
18.876	3.357	397
18.886	3.187	377
18.896	3.602	426
18.906	3.314	392
18.916	3.204	379
18.926	3.247	384
18.936	3.154	373
18.946	3.196	378
18.956	3.424	405
18.966	2.908	344
18.976	2.993	354
18.986	3.069	363
18.996	2.976	352
19.006	2.748	325
19.016	2.799	331
19.026	2.976	352
19.036	2.334	276
19.046	2.646	313
19.056	2.562	303
19.066	2.782	329
19.076	2.621	310
19.086	2.663	315
19.097	2.596	307
19.107	2.460	291
19.117	2.494	295
19.127	2.536	300
19.137	2.131	252
19.147	2.342	277
19.157	2.460	291
19.167	2.131	252
19.177	2.004	237
19.187	2.046	242
19.197	1.843	218
19.207	1.995	236
19.217	1.826	216
19.227	1.877	222
19.237	1.716	203
19.247	1.699	201
19.257	1.674	198
19.267	1.615	191
19.277	1.513	179
19.287	1.496	177
19.297	1.488	176
19.307	1.454	172
19.317	1.294	153
19.328	1.429	169
19.338	1.175	139
19.348	1.336	158
19.358	1.310	155
19.368	1.277	151
19.378	1.116	132
19.388	1.243	147
19.398	1.285	152
19.408	1.158	137
19.418	1.201	142
19.428	1.057	125
19.438	1.226	145
19.448	0.964	114
19.458	1.031	122
19.468	0.947	112
19.478	1.082	128
19.488	0.989	117
19.498	1.015	120
19.508	0.922	109
19.518	0.964	114
19.528	0.769	91
19.538	0.786	93
19.548	0.795	94
19.559	0.888	105
19.569	0.786	93
19.579	0.879	104
19.589	0.761	90
19.599	0.820	97
19.609	0.769	91
19.619	0.769	91
19.629	0.812	96
19.639	0.727	86
19.649	0.829	98
19.659	0.769	91
19.669	0.668	79
19.679	0.736	87
19.689	0.795	94
19.699	0.710	84
19.709	0.651	77
19.719	0.685	81
19.729	0.769	91
19.739	0.668	79
19.749	0.685	81
19.759	0.575	68
19.769	0.659	78
19.780	0.600	71
19.790	0.668	79
19.800	0.550	65
19.810	0.533	63
19.820	0.659	78
19.830	0.643	76
19.840	0.744	88
19.850	0.516	61
19.860	0.558	66
19.870	0.736	87
19.880	0.812	96
19.890	0.829	98
19.900	0.803	95
19.910	0.803	95
19.920	0.913	108
19.930	0.938	111
19.940	1.057	125
19.950	1.116	132
19.960	1.099	130
19.970	1.201	142
19.980	1.344	159
19.990	1.167	138
20.000	1.243	147
20.011	1.201	142
20.021	1.403	166
20.031	1.522	180
20.041	1.403	166
[truncated: 2,097 more rows]
