# Supplementary material for: Oldest leaf mine trace fossil from East Asia provides insight into ancient nutritional flow in a plant–herbivore interaction
Source: Sci Rep. 2022 Mar 28;12:5254. doi: 10.1038/s41598-022-09262-1 (PMC8960907; doi:10.1038/s41598-022-09262-1)
Supplement: Supplementary file 4 — Supplementary Information 4. [file 41598_2022_9262_MOESM4_ESM.txt]

keV	cps	count
0.000	0.000	0
0.010	0.000	0
0.020	0.000	0
0.030	0.000	0
0.040	0.000	0
0.050	0.000	0
0.060	0.000	0
0.070	0.000	0
0.080	0.000	0
0.090	0.000	0
0.100	0.000	0
0.110	0.000	0
0.120	0.008	1
0.104	0.000	0
0.114	0.000	0
0.124	0.000	0
0.134	0.000	0
0.144	0.000	0
0.154	0.000	0
0.164	0.000	0
0.174	0.000	0
0.184	0.000	0
0.194	0.000	0
0.204	0.000	0
0.214	0.000	0
0.224	0.000	0
0.234	0.000	0
0.244	0.000	0
0.254	0.000	0
0.264	0.000	0
0.274	0.000	0
0.284	0.000	0
0.294	0.000	0
0.304	0.008	1
0.314	0.000	0
0.325	0.000	0
0.335	0.000	0
0.345	0.000	0
0.355	0.000	0
0.365	0.017	2
0.375	0.000	0
0.385	0.017	2
0.395	0.000	0
0.405	0.008	1
0.415	0.025	3
0.425	0.008	1
0.435	0.000	0
0.445	0.042	5
0.455	0.025	3
0.465	0.034	4
0.475	0.025	3
0.485	0.034	4
0.495	0.017	2
0.505	0.025	3
0.515	0.068	8
0.525	0.093	11
0.535	0.059	7
0.545	0.110	13
0.556	0.110	13
0.566	0.042	5
0.576	0.076	9
0.586	0.085	10
0.596	0.101	12
0.606	0.110	13
0.616	0.144	17
0.626	0.178	21
0.636	0.152	18
0.646	0.178	21
0.656	0.110	13
0.666	0.110	13
0.676	0.144	17
0.686	0.135	16
0.696	0.101	12
0.706	0.161	19
0.716	0.127	15
0.726	0.127	15
0.736	0.144	17
0.746	0.178	21
0.756	0.161	19
0.766	0.127	15
0.776	0.144	17
0.787	0.178	21
0.797	0.161	19
0.807	0.161	19
0.817	0.194	23
0.827	0.110	13
0.837	0.194	23
0.847	0.135	16
0.857	0.211	25
0.867	0.203	24
0.877	0.203	24
0.887	0.178	21
0.897	0.127	15
0.907	0.135	16
0.917	0.144	17
0.927	0.144	17
0.937	0.203	24
0.947	0.161	19
0.957	0.203	24
0.967	0.287	34
0.977	0.135	16
0.987	0.161	19
0.997	0.194	23
1.007	0.186	22
1.018	0.194	23
1.028	0.178	21
1.038	0.262	31
1.048	0.203	24
1.058	0.135	16
1.068	0.152	18
1.078	0.186	22
1.088	0.203	24
1.098	0.186	22
1.108	0.228	27
1.118	0.237	28
1.128	0.161	19
1.138	0.161	19
1.148	0.228	27
1.158	0.211	25
1.168	0.237	28
1.178	0.262	31
1.188	0.169	20
1.198	0.254	30
1.208	0.237	28
1.218	0.321	38
1.228	0.220	26
1.239	0.254	30
1.249	0.262	31
1.259	0.271	32
1.269	0.271	32
1.279	0.313	37
1.289	0.279	33
1.299	0.254	30
1.309	0.313	37
1.319	0.279	33
1.329	0.338	40
1.339	0.296	35
1.349	0.372	44
1.359	0.524	62
1.369	0.719	85
1.379	0.845	100
1.389	1.141	135
1.399	1.927	228
1.409	2.409	285
1.419	2.950	349
1.429	3.838	454
1.439	4.633	548
1.449	5.216	617
1.459	5.935	702
1.470	5.791	685
1.480	5.859	693
1.490	5.554	657
1.500	5.047	597
1.510	4.083	483
1.520	3.661	433
1.530	3.018	357
1.540	2.663	315
1.550	2.198	260
1.560	1.902	225
1.570	1.378	163
1.580	1.260	149
1.590	1.277	151
1.600	1.733	205
1.610	2.012	238
1.620	3.043	360
1.630	4.176	494
1.640	6.239	738
1.650	8.944	1058
1.660	11.861	1403
1.670	15.547	1839
1.680	18.666	2208
1.690	23.121	2735
1.701	25.962	3071
1.711	28.058	3319
1.721	29.428	3481
1.731	30.189	3571
1.741	29.191	3453
1.751	27.238	3222
1.761	25.455	3011
1.771	21.608	2556
1.781	17.931	2121
1.791	14.312	1693
1.801	10.990	1300
1.811	8.234	974
1.821	5.968	706
1.831	4.185	495
1.841	3.212	380
1.851	2.418	286
1.861	1.632	193
1.871	1.234	146
1.881	0.905	107
1.891	0.642	76
1.901	0.600	71
1.911	0.321	38
1.921	0.262	31
1.932	0.313	37
1.942	0.321	38
1.952	0.228	27
1.962	0.178	21
1.972	0.186	22
1.982	0.262	31
1.992	0.279	33
2.002	0.304	36
2.012	0.321	38
2.022	0.211	25
2.032	0.178	21
2.042	0.220	26
2.052	0.262	31
2.062	0.203	24
2.072	0.186	22
2.082	0.161	19
2.092	0.211	25
2.102	0.161	19
2.112	0.127	15
2.122	0.194	23
2.132	0.118	14
2.142	0.118	14
2.153	0.178	21
2.163	0.118	14
2.173	0.110	13
2.183	0.068	8
2.193	0.127	15
2.203	0.101	12
2.213	0.152	18
2.223	0.144	17
2.233	0.161	19
2.243	0.127	15
2.253	0.178	21
2.263	0.211	25
2.273	0.271	32
2.283	0.169	20
2.293	0.161	19
2.303	0.228	27
2.313	0.237	28
2.323	0.304	36
2.333	0.254	30
2.343	0.271	32
2.353	0.169	20
2.363	0.203	24
2.373	0.194	23
2.384	0.144	17
2.394	0.203	24
2.404	0.220	26
2.414	0.152	18
2.424	0.110	13
2.434	0.101	12
2.444	0.211	25
2.454	0.127	15
2.464	0.127	15
2.474	0.152	18
2.484	0.203	24
2.494	0.144	17
2.504	0.237	28
2.514	0.220	26
2.524	0.152	18
2.534	0.228	27
2.544	0.237	28
2.554	0.237	28
2.564	0.313	37
2.574	0.406	48
2.584	0.516	61
2.594	0.702	83
2.604	0.693	82
2.615	0.998	118
2.625	1.048	124
2.635	1.268	150
2.645	1.395	165
2.655	1.395	165
2.665	1.615	191
2.675	1.970	233
2.685	1.902	225
2.695	1.961	232
2.705	1.826	216
2.715	1.598	189
2.725	1.606	190
2.735	1.513	179
2.745	1.158	137
2.755	1.302	154
2.765	1.150	136
2.775	1.074	127
2.785	1.285	152
2.795	1.167	138
2.805	1.099	130
2.815	1.327	157
2.825	1.361	161
2.835	1.031	122
2.846	1.116	132
2.856	1.319	156
2.866	1.150	136
2.876	1.074	127
2.886	1.091	129
2.896	0.930	110
2.906	0.735	87
2.916	0.795	94
2.926	0.583	69
2.936	0.617	73
2.946	0.533	63
2.956	0.389	46
2.966	0.423	50
2.976	0.338	40
2.986	0.279	33
2.996	0.262	31
3.006	0.330	39
3.016	0.271	32
3.026	0.304	36
3.036	0.279	33
3.046	0.152	18
3.056	0.186	22
3.066	0.220	26
3.077	0.194	23
3.087	0.152	18
3.097	0.186	22
3.107	0.169	20
3.117	0.178	21
3.127	0.186	22
3.137	0.380	45
3.147	0.245	29
3.157	0.338	40
3.167	0.533	63
3.177	0.609	72
3.187	0.719	85
3.197	1.107	131
3.207	1.395	165
3.217	1.877	222
3.227	2.198	260
3.237	3.001	355
3.247	3.686	436
3.257	4.117	487
3.267	4.954	586
3.277	5.563	658
3.287	5.656	669
3.298	6.239	738
3.308	5.867	694
3.318	5.952	704
3.328	6.205	734
3.338	5.334	631
3.348	4.920	582
3.358	3.931	465
3.368	3.407	403
3.378	2.824	334
3.388	2.181	258
3.398	1.758	208
3.408	1.285	152
3.418	0.930	110
3.428	0.845	100
3.438	0.558	66
3.448	0.440	52
3.458	0.321	38
3.468	0.321	38
3.478	0.304	36
3.488	0.330	39
3.498	0.457	54
3.508	0.499	59
3.518	0.490	58
3.529	0.583	69
3.539	0.676	80
3.549	0.964	114
3.559	0.938	111
3.569	0.947	112
3.579	1.057	125
3.589	0.981	116
3.599	1.031	122
3.609	1.040	123
3.619	1.031	122
3.629	0.862	102
3.639	0.913	108
3.649	0.752	89
3.659	0.778	92
3.669	0.651	77
3.679	0.575	68
3.689	0.659	78
3.699	0.558	66
3.709	0.609	72
3.719	0.448	53
3.729	0.347	41
3.739	0.313	37
3.749	0.304	36
3.760	0.296	35
3.770	0.211	25
3.780	0.152	18
3.790	0.144	17
3.800	0.127	15
3.810	0.144	17
3.820	0.144	17
3.830	0.076	9
3.840	0.110	13
3.850	0.093	11
3.860	0.152	18
3.870	0.051	6
3.880	0.194	23
3.890	0.101	12
3.900	0.101	12
3.910	0.127	15
3.920	0.110	13
3.930	0.169	20
3.940	0.135	16
3.950	0.169	20
3.960	0.135	16
3.970	0.118	14
3.980	0.169	20
3.991	0.211	25
4.001	0.220	26
4.011	0.178	21
4.021	0.152	18
4.031	0.220	26
4.041	0.178	21
4.051	0.220	26
4.061	0.101	12
4.071	0.203	24
4.081	0.186	22
4.091	0.161	19
4.101	0.161	19
4.111	0.186	22
4.121	0.127	15
4.131	0.093	11
4.141	0.127	15
4.151	0.161	19
4.161	0.152	18
4.171	0.110	13
4.181	0.220	26
4.191	0.135	16
4.201	0.127	15
4.211	0.118	14
4.222	0.076	9
4.232	0.101	12
4.242	0.144	17
4.252	0.118	14
4.262	0.152	18
4.272	0.118	14
4.282	0.110	13
4.292	0.211	25
4.302	0.203	24
4.312	0.245	29
4.322	0.169	20
4.332	0.194	23
4.342	0.220	26
4.352	0.220	26
4.362	0.380	45
4.372	0.465	55
4.382	0.651	77
4.392	0.719	85
4.402	0.896	106
4.412	1.065	126
4.422	1.446	171
4.432	1.665	197
4.443	1.961	232
4.453	2.308	273
4.463	2.731	323
4.473	2.950	349
4.483	2.908	344
4.493	3.356	397
4.503	2.993	354
4.513	3.339	395
4.523	2.900	343
4.533	2.764	327
4.543	2.545	301
4.553	2.308	273
4.563	1.919	227
4.573	1.598	189
4.583	1.277	151
4.593	1.150	136
4.603	0.998	118
4.613	0.812	96
4.623	0.592	70
4.633	0.507	60
4.643	0.406	48
4.653	0.355	42
4.663	0.296	35
4.674	0.271	32
4.684	0.347	41
4.694	0.144	17
4.704	0.279	33
4.714	0.203	24
4.724	0.203	24
4.734	0.287	34
4.744	0.194	23
4.754	0.304	36
4.764	0.279	33
4.774	0.397	47
4.784	0.380	45
4.794	0.321	38
4.804	0.304	36
4.814	0.473	56
4.824	0.355	42
4.834	0.448	53
4.844	0.431	51
4.854	0.524	62
4.864	0.651	77
4.874	0.634	75
4.884	0.592	70
4.894	0.735	87
4.905	0.905	107
4.915	0.820	97
4.925	0.854	101
4.935	0.685	81
4.945	0.710	84
4.955	0.752	89
4.965	0.600	71
4.975	0.558	66
4.985	0.541	64
4.995	0.592	70
5.005	0.465	55
5.015	0.423	50
5.025	0.448	53
5.035	0.313	37
5.045	0.355	42
5.055	0.321	38
5.065	0.347	41
5.075	0.271	32
5.085	0.321	38
5.095	0.389	46
5.105	0.228	27
5.115	0.330	39
5.125	0.237	28
5.136	0.245	29
5.146	0.271	32
5.156	0.330	39
5.166	0.287	34
5.176	0.287	34
5.186	0.262	31
5.196	0.304	36
5.206	0.338	40
5.216	0.271	32
5.226	0.296	35
5.236	0.372	44
5.246	0.347	41
5.256	0.313	37
5.266	0.262	31
5.276	0.287	34
5.286	0.296	35
5.296	0.321	38
5.306	0.262	31
5.316	0.304	36
5.326	0.347	41
5.336	0.203	24
5.346	0.380	45
5.356	0.347	41
5.367	0.397	47
5.377	0.330	39
5.387	0.380	45
5.397	0.321	38
5.407	0.321	38
5.417	0.355	42
5.427	0.355	42
5.437	0.347	41
5.447	0.296	35
5.457	0.245	29
5.467	0.330	39
5.477	0.279	33
5.487	0.245	29
5.497	0.321	38
5.507	0.271	32
5.517	0.304	36
5.527	0.330	39
5.537	0.220	26
5.547	0.254	30
5.557	0.279	33
5.567	0.338	40
5.577	0.304	36
5.588	0.279	33
5.598	0.237	28
5.608	0.194	23
5.618	0.211	25
5.628	0.245	29
5.638	0.220	26
5.648	0.237	28
5.658	0.245	29
5.668	0.271	32
5.678	0.237	28
5.688	0.287	34
5.698	0.397	47
5.708	0.287	34
5.718	0.279	33
5.728	0.287	34
5.738	0.211	25
5.748	0.220	26
5.758	0.364	43
5.768	0.271	32
5.778	0.254	30
5.788	0.262	31
5.798	0.296	35
5.808	0.237	28
5.819	0.321	38
5.829	0.338	40
5.839	0.262	31
5.849	0.364	43
5.859	0.254	30
5.869	0.330	39
5.879	0.321	38
5.889	0.271	32
5.899	0.313	37
5.909	0.279	33
5.919	0.296	35
5.929	0.254	30
5.939	0.355	42
5.949	0.372	44
5.959	0.423	50
5.969	0.220	26
5.979	0.254	30
5.989	0.321	38
5.999	0.321	38
6.009	0.262	31
6.019	0.262	31
6.029	0.296	35
6.039	0.262	31
6.050	0.254	30
6.060	0.203	24
6.070	0.211	25
6.080	0.271	32
6.090	0.330	39
6.100	0.364	43
6.110	0.313	37
6.120	0.304	36
6.130	0.304	36
6.140	0.296	35
6.150	0.347	41
6.160	0.380	45
6.170	0.406	48
6.180	0.482	57
6.190	0.575	68
6.200	0.727	86
6.210	0.769	91
6.220	1.175	139
6.230	1.496	177
6.240	1.851	219
6.250	2.122	251
6.260	3.060	362
6.270	3.830	453
6.281	4.751	562
6.291	6.264	741
6.301	7.186	850
6.311	9.604	1136
6.321	10.669	1262
6.331	13.027	1541
6.341	14.380	1701
6.351	16.147	1910
6.361	16.773	1984
6.371	17.948	2123
6.381	18.937	2240
6.391	19.917	2356
6.401	19.047	2253
6.411	18.827	2227
6.421	17.990	2128
6.431	17.085	2021
6.441	15.149	1792
6.451	13.822	1635
6.461	11.844	1401
6.471	10.238	1211
6.481	8.589	1016
6.491	7.135	844
6.502	5.825	689
6.512	4.590	543
6.522	3.652	432
6.532	2.925	346
6.542	2.046	242
6.552	1.437	170
6.562	0.955	113
6.572	0.871	103
6.582	0.761	90
6.592	0.566	67
6.602	0.558	66
6.612	0.482	57
6.622	0.338	40
6.632	0.347	41
6.642	0.372	44
6.652	0.313	37
6.662	0.347	41
6.672	0.338	40
6.682	0.186	22
6.692	0.414	49
6.702	0.296	35
6.712	0.330	39
6.722	0.262	31
6.733	0.271	32
6.743	0.313	37
6.753	0.389	46
6.763	0.380	45
6.773	0.372	44
6.783	0.364	43
6.793	0.465	55
6.803	0.406	48
6.813	0.473	56
6.823	0.330	39
6.833	0.287	34
6.843	0.473	56
6.853	0.516	61
6.863	0.533	63
6.873	0.735	87
6.883	0.693	82
6.893	0.651	77
6.903	0.896	106
6.913	0.879	104
6.923	1.184	140
6.933	1.175	139
6.943	1.488	176
6.953	1.632	193
6.964	1.902	225
6.974	1.970	233
6.984	2.663	315
6.994	2.942	348
7.004	3.128	370
7.014	3.136	371
7.024	3.246	384
7.034	3.779	447
7.044	3.483	412
7.054	3.669	434
7.064	3.863	457
7.074	3.601	426
7.084	3.010	356
7.094	3.111	368
7.104	2.680	317
7.114	2.401	284
7.124	2.181	258
7.134	1.987	235
7.144	1.522	180
7.154	1.378	163
7.164	1.150	136
7.174	1.040	123
7.184	0.845	100
7.195	0.659	78
7.205	0.651	77
7.215	0.550	65
7.225	0.414	49
7.235	0.507	60
7.245	0.372	44
7.255	0.465	55
7.265	0.372	44
7.275	0.330	39
7.285	0.287	34
7.295	0.355	42
7.305	0.203	24
7.315	0.304	36
7.325	0.338	40
7.335	0.271	32
7.345	0.330	39
7.355	0.287	34
7.365	0.304	36
7.375	0.330	39
7.385	0.482	57
7.395	0.482	57
7.405	0.296	35
7.415	0.389	46
7.426	0.380	45
7.436	0.338	40
7.446	0.364	43
7.456	0.355	42
7.466	0.397	47
7.476	0.490	58
7.486	0.364	43
7.496	0.372	44
7.506	0.465	55
7.516	0.313	37
7.526	0.372	44
7.536	0.296	35
7.546	0.321	38
7.556	0.431	51
7.566	0.355	42
7.576	0.440	52
7.586	0.431	51
7.596	0.330	39
7.606	0.304	36
7.616	0.279	33
7.626	0.364	43
7.636	0.397	47
7.647	0.313	37
7.657	0.245	29
7.667	0.313	37
7.677	0.397	47
7.687	0.355	42
7.697	0.364	43
7.707	0.271	32
7.717	0.355	42
7.727	0.321	38
7.737	0.380	45
7.747	0.338	40
7.757	0.296	35
7.767	0.347	41
7.777	0.279	33
7.787	0.321	38
7.797	0.296	35
7.807	0.338	40
7.817	0.321	38
7.827	0.228	27
7.837	0.397	47
7.847	0.338	40
7.857	0.414	49
7.867	0.364	43
7.878	0.321	38
7.888	0.380	45
7.898	0.355	42
7.908	0.372	44
7.918	0.431	51
7.928	0.406	48
7.938	0.372	44
7.948	0.397	47
7.958	0.389	46
7.968	0.431	51
7.978	0.338	40
7.988	0.423	50
7.998	0.304	36
8.008	0.457	54
8.018	0.338	40
8.028	0.440	52
8.038	0.541	64
8.048	0.330	39
8.058	0.457	54
8.068	0.473	56
8.078	0.482	57
8.088	0.431	51
8.098	0.440	52
8.109	0.372	44
8.119	0.457	54
8.129	0.609	72
8.139	0.457	54
8.149	0.406	48
8.159	0.389	46
8.169	0.414	49
8.179	0.380	45
8.189	0.440	52
8.199	0.507	60
8.209	0.347	41
8.219	0.414	49
8.229	0.440	52
8.239	0.414	49
8.249	0.406	48
8.259	0.490	58
8.269	0.423	50
8.279	0.296	35
8.289	0.406	48
8.299	0.397	47
8.309	0.330	39
8.319	0.414	49
8.329	0.465	55
8.340	0.473	56
8.350	0.423	50
8.360	0.448	53
8.370	0.423	50
8.380	0.287	34
8.390	0.524	62
8.400	0.457	54
8.410	0.457	54
8.420	0.482	57
8.430	0.406	48
8.440	0.431	51
8.450	0.330	39
8.460	0.448	53
8.470	0.482	57
8.480	0.440	52
8.490	0.423	50
8.500	0.558	66
8.510	0.600	71
8.520	0.617	73
8.530	0.482	57
8.540	0.473	56
8.550	0.380	45
8.560	0.473	56
8.571	0.490	58
8.581	0.473	56
8.591	0.473	56
8.601	0.524	62
8.611	0.583	69
8.621	0.473	56
8.631	0.397	47
8.641	0.448	53
8.651	0.609	72
8.661	0.448	53
8.671	0.440	52
8.681	0.600	71
8.691	0.440	52
8.701	0.490	58
8.711	0.330	39
8.721	0.423	50
8.731	0.355	42
8.741	0.389	46
8.751	0.431	51
8.761	0.440	52
8.771	0.499	59
8.781	0.524	62
8.792	0.490	58
8.802	0.414	49
8.812	0.406	48
8.822	0.457	54
8.832	0.313	37
8.842	0.533	63
8.852	0.575	68
8.862	0.499	59
8.872	0.457	54
8.882	0.516	61
8.892	0.473	56
8.902	0.423	50
8.912	0.423	50
8.922	0.473	56
8.932	0.465	55
8.942	0.541	64
8.952	0.355	42
8.962	0.516	61
8.972	0.490	58
8.982	0.296	35
8.992	0.465	55
9.002	0.499	59
9.012	0.507	60
9.023	0.423	50
9.033	0.473	56
9.043	0.389	46
9.053	0.473	56
9.063	0.482	57
9.073	0.355	42
9.083	0.431	51
9.093	0.541	64
9.103	0.473	56
9.113	0.550	65
9.123	0.550	65
9.133	0.499	59
9.143	0.473	56
9.153	0.465	55
9.163	0.482	57
9.173	0.482	57
9.183	0.473	56
9.193	0.609	72
9.203	0.482	57
9.213	0.457	54
9.223	0.355	42
9.233	0.465	55
9.243	0.507	60
9.254	0.550	65
9.264	0.600	71
9.274	0.431	51
9.284	0.558	66
9.294	0.423	50
9.304	0.550	65
9.314	0.592	70
9.324	0.524	62
9.334	0.423	50
9.344	0.448	53
9.354	0.440	52
9.364	0.550	65
9.374	0.499	59
9.384	0.626	74
9.394	0.414	49
9.404	0.406	48
9.414	0.440	52
9.424	0.550	65
9.434	0.541	64
9.444	0.457	54
9.454	0.634	75
9.464	0.499	59
9.474	0.465	55
9.485	0.541	64
9.495	0.490	58
9.505	0.541	64
9.515	0.490	58
9.525	0.406	48
9.535	0.414	49
9.545	0.482	57
9.555	0.431	51
9.565	0.457	54
9.575	0.482	57
9.585	0.626	74
9.595	0.482	57
9.605	0.575	68
9.615	0.558	66
9.625	0.516	61
9.635	0.550	65
9.645	0.499	59
9.655	0.406	48
9.665	0.440	52
9.675	0.397	47
9.685	0.473	56
9.695	0.473	56
9.705	0.380	45
9.716	0.524	62
9.726	0.465	55
9.736	0.541	64
9.746	0.397	47
9.756	0.414	49
9.766	0.397	47
9.776	0.406	48
9.786	0.423	50
9.796	0.440	52
9.806	0.423	50
9.816	0.457	54
9.826	0.499	59
9.836	0.406	48
9.846	0.507	60
9.856	0.423	50
9.866	0.406	48
9.876	0.414	49
9.886	0.431	51
9.896	0.364	43
9.906	0.465	55
9.916	0.364	43
9.926	0.423	50
9.937	0.414	49
9.947	0.482	57
9.957	0.347	41
9.967	0.423	50
9.977	0.541	64
9.987	0.541	64
9.997	0.355	42
10.007	0.389	46
10.017	0.558	66
10.027	0.482	57
10.037	0.397	47
10.047	0.440	52
10.057	0.473	56
10.067	0.440	52
10.077	0.397	47
10.087	0.457	54
10.097	0.397	47
10.107	0.499	59
10.117	0.448	53
10.127	0.457	54
10.137	0.364	43
10.147	0.448	53
10.157	0.347	41
10.168	0.457	54
10.178	0.524	62
10.188	0.473	56
10.198	0.355	42
10.208	0.566	67
10.218	0.524	62
10.228	0.668	79
10.238	0.465	55
10.248	0.406	48
10.258	0.380	45
10.268	0.414	49
10.278	0.431	51
10.288	0.558	66
10.298	0.448	53
10.308	0.473	56
10.318	0.473	56
10.328	0.550	65
10.338	0.609	72
10.348	0.457	54
10.358	0.431	51
10.368	0.423	50
10.378	0.330	39
10.388	0.617	73
10.399	0.609	72
10.409	0.457	54
10.419	0.575	68
10.429	0.499	59
10.439	0.431	51
10.449	0.440	52
10.459	0.490	58
10.469	0.634	75
10.479	0.566	67
10.489	0.541	64
10.499	0.558	66
10.509	0.465	55
10.519	0.524	62
10.529	0.617	73
10.539	0.533	63
10.549	0.473	56
10.559	0.592	70
10.569	0.592	70
10.579	0.575	68
10.589	0.524	62
10.599	0.457	54
10.609	0.642	76
10.619	0.626	74
10.630	0.448	53
10.640	0.541	64
10.650	0.583	69
10.660	0.524	62
10.670	0.541	64
10.680	0.550	65
10.690	0.473	56
10.700	0.389	46
10.710	0.575	68
10.720	0.448	53
10.730	0.440	52
10.740	0.473	56
10.750	0.524	62
10.760	0.448	53
10.770	0.482	57
10.780	0.364	43
10.790	0.516	61
10.800	0.457	54
10.810	0.465	55
10.820	0.321	38
10.830	0.507	60
10.840	0.609	72
10.850	0.465	55
10.861	0.389	46
10.871	0.448	53
10.881	0.313	37
10.891	0.507	60
10.901	0.482	57
10.911	0.499	59
10.921	0.465	55
10.931	0.457	54
10.941	0.507	60
10.951	0.507	60
10.961	0.490	58
10.971	0.533	63
10.981	0.473	56
10.991	0.499	59
11.001	0.566	67
11.011	0.482	57
11.021	0.414	49
11.031	0.355	42
11.041	0.566	67
11.051	0.499	59
11.061	0.541	64
11.071	0.440	52
11.082	0.490	58
11.092	0.482	57
11.102	0.482	57
11.112	0.465	55
11.122	0.617	73
11.132	0.465	55
11.142	0.558	66
11.152	0.372	44
11.162	0.448	53
11.172	0.541	64
11.182	0.440	52
11.192	0.550	65
11.202	0.592	70
11.212	0.473	56
11.222	0.448	53
11.232	0.541	64
11.242	0.507	60
11.252	0.541	64
11.262	0.524	62
11.272	0.431	51
11.282	0.499	59
11.292	0.575	68
11.302	0.642	76
11.313	0.575	68
11.323	0.440	52
11.333	0.473	56
11.343	0.482	57
11.353	0.592	70
11.363	0.507	60
11.373	0.465	55
11.383	0.507	60
11.393	0.457	54
11.403	0.457	54
11.413	0.448	53
11.423	0.482	57
11.433	0.600	71
11.443	0.448	53
11.453	0.448	53
11.463	0.516	61
11.473	0.507	60
11.483	0.541	64
11.493	0.490	58
11.503	0.397	47
11.513	0.659	78
11.523	0.507	60
11.533	0.473	56
11.544	0.516	61
11.554	0.533	63
11.564	0.634	75
11.574	0.440	52
11.584	0.423	50
11.594	0.533	63
11.604	0.482	57
11.614	0.490	58
11.624	0.431	51
11.634	0.499	59
11.644	0.558	66
11.654	0.558	66
11.664	0.533	63
11.674	0.516	61
11.684	0.659	78
11.694	0.372	44
11.704	0.482	57
11.714	0.507	60
11.724	0.634	75
11.734	0.465	55
11.744	0.533	63
11.754	0.550	65
11.764	0.583	69
11.775	0.533	63
11.785	0.550	65
11.795	0.541	64
11.805	0.533	63
11.815	0.499	59
11.825	0.440	52
11.835	0.626	74
11.845	0.558	66
11.855	0.575	68
11.865	0.541	64
11.875	0.566	67
11.885	0.566	67
11.895	0.524	62
11.905	0.482	57
11.915	0.448	53
11.925	0.541	64
11.935	0.448	53
11.945	0.558	66
11.955	0.380	45
11.965	0.524	62
11.975	0.575	68
11.985	0.431	51
11.996	0.541	64
12.006	0.533	63
12.016	0.457	54
12.026	0.507	60
12.036	0.575	68
12.046	0.431	51
12.056	0.440	52
12.066	0.541	64
12.076	0.550	65
12.086	0.600	71
12.096	0.516	61
12.106	0.490	58
12.116	0.659	78
12.126	0.558	66
12.136	0.516	61
12.146	0.592	70
12.156	0.550	65
12.166	0.414	49
12.176	0.423	50
12.186	0.499	59
12.196	0.465	55
12.206	0.482	57
12.216	0.516	61
12.227	0.626	74
12.237	0.431	51
12.247	0.533	63
12.257	0.583	69
12.267	0.524	62
12.277	0.541	64
12.287	0.533	63
12.297	0.473	56
12.307	0.550	65
12.317	0.533	63
12.327	0.617	73
12.337	0.490	58
12.347	0.465	55
12.357	0.550	65
12.367	0.592	70
12.377	0.473	56
12.387	0.617	73
12.397	0.516	61
12.407	0.524	62
12.417	0.423	50
12.427	0.380	45
12.437	0.431	51
12.447	0.575	68
12.458	0.533	63
12.468	0.550	65
12.478	0.431	51
12.488	0.676	80
12.498	0.575	68
12.508	0.558	66
12.518	0.490	58
12.528	0.566	67
12.538	0.583	69
12.548	0.609	72
12.558	0.702	83
12.568	0.541	64
12.578	0.609	72
12.588	0.626	74
12.598	0.642	76
12.608	0.575	68
12.618	0.465	55
12.628	0.634	75
12.638	0.566	67
12.648	0.490	58
12.658	0.583	69
12.668	0.550	65
12.678	0.490	58
12.689	0.600	71
12.699	0.685	81
12.709	0.583	69
12.719	0.651	77
12.729	0.583	69
12.739	0.473	56
12.749	0.473	56
12.759	0.583	69
12.769	0.507	60
12.779	0.550	65
12.789	0.583	69
12.799	0.651	77
12.809	0.575	68
12.819	0.482	57
12.829	0.575	68
12.839	0.473	56
12.849	0.524	62
12.859	0.634	75
12.869	0.482	57
12.879	0.583	69
12.889	0.609	72
12.899	0.642	76
12.909	0.550	65
12.920	0.583	69
12.930	0.431	51
12.940	0.642	76
12.950	0.651	77
12.960	0.516	61
12.970	0.533	63
12.980	0.507	60
12.990	0.473	56
13.000	0.676	80
13.010	0.600	71
13.020	0.626	74
13.030	0.566	67
13.040	0.735	87
13.050	0.473	56
13.060	0.490	58
13.070	0.566	67
13.080	0.575	68
13.090	0.617	73
13.100	0.575	68
13.110	0.448	53
13.120	0.626	74
13.130	0.431	51
13.141	0.490	58
13.151	0.642	76
13.161	0.533	63
13.171	0.642	76
13.181	0.575	68
13.191	0.583	69
13.201	0.566	67
13.211	0.659	78
13.221	0.634	75
13.231	0.685	81
13.241	0.685	81
13.251	0.803	95
13.261	0.795	94
13.271	0.921	109
13.281	0.769	91
13.291	0.989	117
13.301	0.930	110
13.311	0.828	98
13.321	0.964	114
13.331	1.031	122
13.341	0.905	107
13.351	1.031	122
13.361	1.031	122
13.372	1.074	127
13.382	1.065	126
13.392	0.871	103
13.402	1.184	140
13.412	1.150	136
13.422	0.989	117
13.432	0.938	111
13.442	0.930	110
13.452	0.761	90
13.462	0.820	97
13.472	0.913	108
13.482	0.845	100
13.492	0.778	92
13.502	0.786	93
13.512	0.609	72
13.522	0.626	74
13.532	0.719	85
13.542	0.727	86
13.552	0.719	85
13.562	0.600	71
13.572	0.659	78
13.582	0.642	76
13.592	0.524	62
13.603	0.634	75
13.613	0.592	70
13.623	0.558	66
13.633	0.558	66
13.643	0.566	67
13.653	0.558	66
13.663	0.431	51
13.673	0.516	61
13.683	0.575	68
13.693	0.550	65
13.703	0.566	67
13.713	0.490	58
13.723	0.541	64
13.733	0.592	70
13.743	0.533	63
13.753	0.448	53
13.763	0.566	67
13.773	0.533	63
13.783	0.440	52
13.793	0.397	47
13.803	0.389	46
13.813	0.457	54
13.823	0.575	68
13.834	0.668	79
13.844	0.634	75
13.854	0.533	63
13.864	0.558	66
13.874	0.668	79
13.884	0.541	64
13.894	0.541	64
13.904	0.575	68
13.914	0.617	73
13.924	0.642	76
13.934	0.659	78
13.944	0.668	79
13.954	0.719	85
13.964	0.778	92
13.974	0.693	82
13.984	0.879	104
13.994	0.896	106
14.004	0.862	102
14.014	0.828	98
14.024	0.930	110
14.034	0.947	112
14.044	1.082	128
14.054	1.141	135
14.065	1.302	154
14.075	1.209	143
14.085	1.386	164
14.095	1.302	154
14.105	1.420	168
14.115	1.403	166
14.125	1.463	173
14.135	1.302	154
14.145	1.285	152
14.155	1.319	156
14.165	1.336	158
14.175	1.581	187
14.185	1.530	181
14.195	1.420	168
14.205	1.234	146
14.215	1.234	146
14.225	0.998	118
14.235	0.972	115
14.245	1.082	128
14.255	0.938	111
14.265	1.023	121
14.275	0.845	100
14.286	0.693	82
14.296	0.786	93
14.306	0.676	80
14.316	0.710	84
14.326	0.634	75
14.336	0.482	57
14.346	0.642	76
14.356	0.592	70
14.366	0.499	59
14.376	0.626	74
14.386	0.524	62
14.396	0.440	52
14.406	0.524	62
14.416	0.533	63
14.426	0.490	58
14.436	0.473	56
14.446	0.490	58
14.456	0.457	54
14.466	0.617	73
14.476	0.592	70
14.486	0.414	49
14.496	0.600	71
14.506	0.490	58
14.517	0.533	63
14.527	0.482	57
14.537	0.482	57
14.547	0.482	57
14.557	0.516	61
14.567	0.609	72
14.577	0.651	77
14.587	0.575	68
14.597	0.651	77
14.607	0.457	54
14.617	0.600	71
14.627	0.499	59
14.637	0.507	60
14.647	0.541	64
14.657	0.524	62
14.667	0.668	79
14.677	0.533	63
14.687	0.609	72
14.697	0.507	60
14.707	0.482	57
14.717	0.482	57
14.727	0.558	66
14.737	0.533	63
14.748	0.558	66
14.758	0.659	78
14.768	0.524	62
14.778	0.634	75
14.788	0.465	55
14.798	0.499	59
14.808	0.583	69
14.818	0.609	72
14.828	0.592	70
14.838	0.744	88
14.848	0.566	67
14.858	0.761	90
14.868	0.659	78
14.878	0.921	109
14.888	0.769	91
14.898	0.735	87
14.908	0.803	95
14.918	0.761	90
14.928	0.719	85
14.938	0.744	88
14.948	0.702	83
14.958	0.862	102
14.968	0.473	56
14.979	0.786	93
14.989	0.769	91
14.999	0.659	78
15.009	0.744	88
15.019	0.702	83
15.029	0.719	85
15.039	0.617	73
15.049	0.727	86
15.059	0.710	84
15.069	0.499	59
15.079	0.490	58
15.089	0.507	60
15.099	0.524	62
15.109	0.592	70
15.119	0.482	57
15.129	0.693	82
15.139	0.583	69
15.149	0.558	66
15.159	0.592	70
15.169	0.541	64
15.179	0.685	81
15.189	0.617	73
15.199	0.617	73
15.210	0.550	65
15.220	0.473	56
15.230	0.642	76
15.240	0.516	61
15.250	0.541	64
15.260	0.524	62
15.270	0.440	52
15.280	0.516	61
15.290	0.507	60
15.300	0.465	55
15.310	0.600	71
15.320	0.533	63
15.330	0.550	65
15.340	0.592	70
15.350	0.583	69
15.360	0.558	66
15.370	0.558	66
15.380	0.533	63
15.390	0.490	58
15.400	0.550	65
15.410	0.533	63
15.420	0.490	58
15.431	0.558	66
15.441	0.583	69
15.451	0.583	69
15.461	0.516	61
15.471	0.541	64
15.481	0.533	63
15.491	0.558	66
15.501	0.676	80
15.511	0.642	76
15.521	0.642	76
15.531	0.642	76
15.541	0.719	85
15.551	0.795	94
15.561	0.702	83
15.571	1.023	121
15.581	0.820	97
15.591	0.938	111
15.601	1.031	122
15.611	1.057	125
15.621	1.141	135
15.631	1.175	139
15.641	1.293	153
15.651	1.251	148
15.662	1.200	142
15.672	1.361	161
15.682	1.522	180
15.692	1.556	184
15.702	1.691	200
15.712	1.623	192
15.722	1.649	195
15.732	1.801	213
15.742	1.572	186
15.752	1.927	228
15.762	1.953	231
15.772	1.834	217
15.782	1.657	196
15.792	1.750	207
15.802	1.674	198
15.812	1.488	176
15.822	1.285	152
15.832	1.268	150
15.842	1.505	178
15.852	1.293	153
15.862	1.192	141
15.872	1.116	132
15.882	1.065	126
15.893	1.031	122
15.903	1.124	133
15.913	0.786	93
15.923	0.871	103
15.933	0.854	101
15.943	0.972	115
15.953	0.862	102
15.963	0.685	81
15.973	0.575	68
15.983	0.490	58
15.993	0.516	61
16.003	0.609	72
16.013	0.550	65
16.023	0.558	66
16.033	0.482	57
16.043	0.659	78
16.053	0.566	67
16.063	0.440	52
16.073	0.541	64
16.083	0.473	56
16.093	0.448	53
16.103	0.642	76
16.113	0.440	52
16.124	0.533	63
16.134	0.448	53
16.144	0.642	76
16.154	0.609	72
16.164	0.507	60
16.174	0.541	64
16.184	0.490	58
16.194	0.516	61
16.204	0.490	58
16.214	0.550	65
16.224	0.473	56
16.234	0.490	58
16.244	0.457	54
16.254	0.575	68
16.264	0.473	56
16.274	0.482	57
16.284	0.473	56
16.294	0.490	58
16.304	0.642	76
16.314	0.617	73
16.324	0.609	72
16.334	0.465	55
16.344	0.465	55
16.355	0.490	58
16.365	0.566	67
16.375	0.541	64
16.385	0.566	67
16.395	0.507	60
16.405	0.516	61
16.415	0.685	81
16.425	0.702	83
16.435	0.431	51
16.445	0.592	70
16.455	0.566	67
16.465	0.575	68
16.475	0.592	70
16.485	0.524	62
16.495	0.642	76
16.505	0.693	82
16.515	0.507	60
16.525	0.710	84
16.535	0.533	63
16.545	0.685	81
16.555	0.634	75
16.565	0.642	76
16.576	0.693	82
16.586	0.685	81
16.596	0.617	73
16.606	0.550	65
16.616	0.651	77
16.626	0.550	65
16.636	0.541	64
16.646	0.685	81
16.656	0.659	78
16.666	0.524	62
16.676	0.507	60
16.686	0.440	52
16.696	0.609	72
16.706	0.541	64
16.716	0.507	60
16.726	0.566	67
16.736	0.609	72
16.746	0.626	74
16.756	0.617	73
16.766	0.541	64
16.776	0.465	55
16.786	0.533	63
16.796	0.575	68
16.807	0.702	83
16.817	0.465	55
16.827	0.516	61
16.837	0.507	60
16.847	0.609	72
16.857	0.626	74
16.867	0.575	68
16.877	0.482	57
16.887	0.516	61
16.897	0.651	77
16.907	0.440	52
16.917	0.617	73
16.927	0.406	48
16.937	0.524	62
16.947	0.617	73
16.957	0.558	66
16.967	0.507	60
16.977	0.448	53
16.987	0.617	73
16.997	0.566	67
17.007	0.406	48
17.017	0.490	58
17.027	0.524	62
17.038	0.524	62
17.048	0.524	62
17.058	0.482	57
17.068	0.592	70
17.078	0.533	63
17.088	0.533	63
17.098	0.380	45
17.108	0.499	59
17.118	0.609	72
17.128	0.414	49
17.138	0.516	61
17.148	0.566	67
17.158	0.600	71
17.168	0.440	52
17.178	0.600	71
17.188	0.550	65
17.198	0.440	52
17.208	0.541	64
17.218	0.575	68
17.228	0.668	79
17.238	0.676	80
17.248	0.550	65
17.258	0.558	66
17.269	0.465	55
17.279	0.583	69
17.289	0.609	72
17.299	0.583	69
17.309	0.609	72
17.319	0.533	63
17.329	0.668	79
17.339	0.634	75
17.349	0.609	72
17.359	0.744	88
17.369	0.583	69
17.379	0.626	74
17.389	0.634	75
17.399	0.735	87
17.409	0.575	68
17.419	0.465	55
17.429	0.541	64
17.439	0.592	70
17.449	0.550	65
17.459	0.761	90
17.469	0.617	73
17.479	0.524	62
17.490	0.668	79
17.500	0.626	74
17.510	0.676	80
17.520	0.609	72
17.530	0.609	72
17.540	0.735	87
17.550	0.795	94
17.560	0.879	104
17.570	0.735	87
17.580	0.710	84
17.590	0.693	82
17.600	0.727	86
17.610	0.871	103
17.620	0.879	104
17.630	0.702	83
17.640	0.651	77
17.650	0.998	118
17.660	0.921	109
17.670	0.921	109
17.680	0.761	90
17.690	0.828	98
17.700	0.685	81
17.710	0.896	106
17.721	0.727	86
17.731	0.795	94
17.741	0.972	115
17.751	0.769	91
17.761	0.778	92
17.771	0.778	92
17.781	0.778	92
17.791	0.871	103
17.801	0.828	98
17.811	0.685	81
17.821	0.693	82
17.831	0.626	74
17.841	0.896	106
17.851	0.795	94
17.861	0.583	69
17.871	0.769	91
17.881	0.879	104
17.891	0.676	80
17.901	0.828	98
17.911	0.778	92
17.921	0.938	111
17.931	0.676	80
17.941	0.871	103
17.952	0.820	97
17.962	0.769	91
17.972	0.769	91
17.982	0.888	105
17.992	0.668	79
18.002	0.803	95
18.012	0.744	88
18.022	0.845	100
18.032	0.905	107
18.042	0.837	99
18.052	0.676	80
18.062	1.057	125
18.072	0.769	91
18.082	0.896	106
18.092	0.744	88
18.102	0.879	104
18.112	0.989	117
18.122	0.837	99
18.132	0.837	99
18.142	1.014	120
18.152	0.862	102
18.162	0.938	111
18.172	1.158	137
18.183	0.862	102
18.193	1.141	135
18.203	0.955	113
18.213	1.040	123
18.223	1.141	135
18.233	1.074	127
18.243	1.124	133
18.253	1.082	128
18.263	1.158	137
18.273	1.234	146
18.283	0.989	117
18.293	1.192	141
18.303	1.158	137
18.313	1.243	147
18.323	1.124	133
18.333	1.124	133
18.343	1.107	131
18.353	1.184	140
18.363	1.285	152
18.373	1.353	160
18.383	1.454	172
18.393	1.370	162
18.403	1.226	145
18.414	1.589	188
18.424	1.606	190
18.434	1.488	176
18.444	1.327	157
18.454	1.657	196
18.464	1.826	216
18.474	1.674	198
18.484	1.877	222
18.494	1.860	220
18.504	1.885	223
18.514	1.995	236
18.524	2.004	237
18.534	2.037	241
18.544	2.012	238
18.554	2.113	250
18.564	2.037	241
18.574	2.367	280
18.584	2.384	282
18.594	2.266	268
18.604	2.477	293
18.614	2.536	300
18.624	2.705	320
18.635	2.266	268
18.645	2.705	320
18.655	2.832	335
18.665	2.671	316
18.675	3.187	377
18.685	3.094	366
18.695	2.976	352
18.705	2.841	336
18.715	3.069	363
18.725	3.153	373
18.735	3.204	379
18.745	3.373	399
18.755	3.052	361
18.765	3.322	393
18.775	3.627	429
18.785	3.246	384
18.795	3.694	437
18.805	3.382	400
18.815	3.559	421
18.825	3.365	398
18.835	3.830	453
18.845	3.483	412
18.855	3.661	433
18.866	3.728	441
18.876	3.322	393
18.886	3.762	445
18.896	3.348	396
18.906	3.229	382
18.916	3.398	402
18.926	3.542	419
18.936	3.424	405
18.946	3.813	451
18.956	3.754	444
18.966	3.196	378
18.976	3.415	404
18.986	3.305	391
18.996	3.119	369
19.006	3.162	374
19.016	2.959	350
19.026	3.153	373
19.036	2.807	332
19.046	2.959	350
19.056	3.026	358
19.066	2.756	326
19.076	2.536	300
19.086	2.612	309
19.097	2.629	311
19.107	2.604	308
19.117	2.409	285
19.127	2.604	308
19.137	2.528	299
19.147	2.426	287
19.157	2.198	260
19.167	2.359	279
19.177	2.435	288
19.187	1.978	234
19.197	2.004	237
19.207	2.020	239
19.217	2.130	252
19.227	1.818	215
19.237	1.758	208
19.247	1.649	195
19.257	1.775	210
19.267	1.691	200
19.277	1.750	207
19.287	1.632	193
19.297	1.572	186
19.307	1.699	201
19.317	1.260	149
19.328	1.277	151
19.338	1.412	167
19.348	1.403	166
19.358	1.260	149
19.368	1.378	163
19.378	1.226	145
19.388	1.251	148
19.398	1.319	156
19.408	1.217	144
19.418	1.158	137
19.428	1.158	137
19.438	1.310	155
19.448	1.074	127
19.458	1.031	122
19.468	1.048	124
19.478	1.192	141
19.488	1.006	119
19.498	0.921	109
19.508	0.972	115
19.518	0.981	116
19.528	1.065	126
19.538	0.862	102
19.548	0.913	108
19.559	0.964	114
19.569	0.845	100
19.579	0.727	86
19.589	1.006	119
19.599	0.727	86
19.609	0.854	101
19.619	0.955	113
19.629	0.719	85
19.639	0.761	90
19.649	0.702	83
19.659	0.786	93
19.669	0.761	90
19.679	0.685	81
19.689	0.888	105
19.699	0.651	77
19.709	0.744	88
19.719	0.812	96
19.729	0.676	80
19.739	0.744	88
19.749	0.710	84
19.759	0.676	80
19.769	0.735	87
19.780	0.651	77
19.790	0.659	78
19.800	0.719	85
19.810	0.727	86
19.820	0.710	84
19.830	0.803	95
19.840	0.854	101
19.850	0.642	76
19.860	0.761	90
19.870	0.693	82
19.880	0.719	85
19.890	0.761	90
19.900	0.845	100
19.910	0.955	113
19.920	0.888	105
19.930	0.981	116
19.940	1.251	148
19.950	1.158	137
19.960	1.192	141
19.970	1.091	129
19.980	1.277	151
19.990	1.141	135
20.000	1.361	161
20.011	1.564	185
20.021	1.589	188
20.031	1.420	168
20.041	1.564	185
[truncated: 2,097 more rows]
