# Supplementary material for: Oldest leaf mine trace fossil from East Asia provides insight into ancient nutritional flow in a plant–herbivore interaction
Source: Sci Rep. 2022 Mar 28;12:5254. doi: 10.1038/s41598-022-09262-1 (PMC8960907; doi:10.1038/s41598-022-09262-1)
Supplement: Supplementary file 5 — Supplementary Information 5. [file 41598_2022_9262_MOESM5_ESM.txt]

keV	cps	count
0.000	0.000	0
0.010	0.000	0
0.020	0.000	0
0.030	0.000	0
0.040	0.000	0
0.050	0.000	0
0.060	0.000	0
0.070	0.000	0
0.080	0.000	0
0.090	0.000	0
0.100	0.000	0
0.110	0.000	0
0.120	0.000	0
0.104	0.000	0
0.114	0.000	0
0.124	0.000	0
0.134	0.000	0
0.144	0.000	0
0.154	0.000	0
0.164	0.000	0
0.174	0.000	0
0.184	0.000	0
0.194	0.000	0
0.204	0.000	0
0.214	0.000	0
0.224	0.000	0
0.234	0.000	0
0.244	0.000	0
0.254	0.000	0
0.264	0.000	0
0.274	0.000	0
0.284	0.000	0
0.294	0.000	0
0.304	0.000	0
0.314	0.000	0
0.325	0.000	0
0.335	0.008	1
0.345	0.000	0
0.355	0.000	0
0.365	0.000	0
0.375	0.017	2
0.385	0.008	1
0.395	0.017	2
0.405	0.000	0
0.415	0.000	0
0.425	0.025	3
0.435	0.042	5
0.445	0.051	6
0.455	0.042	5
0.465	0.025	3
0.475	0.068	8
0.485	0.034	4
0.495	0.042	5
0.505	0.042	5
0.515	0.085	10
0.525	0.059	7
0.535	0.059	7
0.545	0.051	6
0.556	0.135	16
0.566	0.127	15
0.576	0.135	16
0.586	0.169	20
0.596	0.110	13
0.606	0.144	17
0.616	0.152	18
0.626	0.195	23
0.636	0.127	15
0.646	0.135	16
0.656	0.068	8
0.666	0.220	26
0.676	0.186	22
0.686	0.152	18
0.696	0.229	27
0.706	0.203	24
0.716	0.178	21
0.726	0.118	14
0.736	0.118	14
0.746	0.203	24
0.756	0.144	17
0.766	0.186	22
0.776	0.135	16
0.787	0.195	23
0.797	0.195	23
0.807	0.144	17
0.817	0.220	26
0.827	0.152	18
0.837	0.237	28
0.847	0.161	19
0.857	0.262	31
0.867	0.161	19
0.877	0.118	14
0.887	0.186	22
0.897	0.152	18
0.907	0.212	25
0.917	0.161	19
0.927	0.220	26
0.937	0.305	36
0.947	0.220	26
0.957	0.178	21
0.967	0.135	16
0.977	0.220	26
0.987	0.161	19
0.997	0.186	22
1.007	0.178	21
1.018	0.262	31
1.028	0.220	26
1.038	0.186	22
1.048	0.237	28
1.058	0.220	26
1.068	0.271	32
1.078	0.161	19
1.088	0.245	29
1.098	0.245	29
1.108	0.288	34
1.118	0.203	24
1.128	0.152	18
1.138	0.229	27
1.148	0.305	36
1.158	0.186	22
1.168	0.262	31
1.178	0.355	42
1.188	0.271	32
1.198	0.203	24
1.208	0.347	41
1.218	0.313	37
1.228	0.372	44
1.239	0.389	46
1.249	0.415	49
1.259	0.398	47
1.269	0.339	40
1.279	0.389	46
1.289	0.355	42
1.299	0.288	34
1.309	0.245	29
1.319	0.203	24
1.329	0.262	31
1.339	0.313	37
1.349	0.415	49
1.359	0.533	63
1.369	0.897	106
1.379	1.117	132
1.389	1.540	182
1.399	2.192	259
1.409	2.903	343
1.419	3.495	413
1.429	4.283	506
1.439	5.332	630
1.449	5.815	687
1.459	6.449	762
1.470	7.296	862
1.480	6.830	807
1.490	6.906	816
1.500	5.713	675
1.510	5.205	615
1.520	4.494	531
1.530	3.910	462
1.540	3.064	362
1.550	2.505	296
1.560	2.006	237
1.570	1.727	204
1.580	1.422	168
1.590	1.380	163
1.600	1.676	198
1.610	2.031	240
1.620	2.751	325
1.630	4.283	506
1.640	6.052	715
1.650	8.997	1063
1.660	11.612	1372
1.670	14.574	1722
1.680	18.222	2153
1.690	21.709	2565
1.701	25.780	3046
1.711	28.269	3340
1.721	29.191	3449
1.731	28.523	3370
1.741	28.192	3331
1.751	26.804	3167
1.761	24.181	2857
1.771	20.719	2448
1.781	17.181	2030
1.791	14.456	1708
1.801	10.554	1247
1.811	8.066	953
1.821	6.026	712
1.831	4.046	478
1.841	3.132	370
1.851	2.361	279
1.861	1.464	173
1.871	1.303	154
1.881	0.897	106
1.891	0.804	95
1.901	0.516	61
1.911	0.389	46
1.921	0.296	35
1.932	0.212	25
1.942	0.347	41
1.952	0.279	33
1.962	0.271	32
1.972	0.178	21
1.982	0.237	28
1.992	0.245	29
2.002	0.254	30
2.012	0.229	27
2.022	0.178	21
2.032	0.152	18
2.042	0.245	29
2.052	0.195	23
2.062	0.118	14
2.072	0.203	24
2.082	0.144	17
2.092	0.144	17
2.102	0.186	22
2.112	0.152	18
2.122	0.135	16
2.132	0.085	10
2.142	0.085	10
2.153	0.161	19
2.163	0.152	18
2.173	0.110	13
2.183	0.161	19
2.193	0.085	10
2.203	0.161	19
2.213	0.127	15
2.223	0.169	20
2.233	0.135	16
2.243	0.093	11
2.253	0.093	11
2.263	0.110	13
2.273	0.144	17
2.283	0.195	23
2.293	0.203	24
2.303	0.195	23
2.313	0.152	18
2.323	0.118	14
2.333	0.195	23
2.343	0.212	25
2.353	0.135	16
2.363	0.144	17
2.373	0.152	18
2.384	0.110	13
2.394	0.144	17
2.404	0.186	22
2.414	0.110	13
2.424	0.152	18
2.434	0.212	25
2.444	0.118	14
2.454	0.161	19
2.464	0.127	15
2.474	0.245	29
2.484	0.161	19
2.494	0.169	20
2.504	0.212	25
2.514	0.161	19
2.524	0.254	30
2.534	0.186	22
2.544	0.237	28
2.554	0.347	41
2.564	0.330	39
2.574	0.330	39
2.584	0.474	56
2.594	0.592	70
2.604	0.863	102
2.615	1.058	125
2.625	0.948	112
2.635	1.380	163
2.645	1.464	173
2.655	1.642	194
2.665	1.803	213
2.675	1.887	223
2.685	2.023	239
2.695	2.014	238
2.705	1.930	228
2.715	2.023	239
2.725	1.760	208
2.735	1.794	212
2.745	1.574	186
2.755	1.439	170
2.765	1.151	136
2.775	1.219	144
2.785	1.447	171
2.795	1.540	182
2.805	1.413	167
2.815	1.126	133
2.825	1.244	147
2.835	1.278	151
2.846	1.244	147
2.856	1.236	146
2.866	1.261	149
2.876	1.176	139
2.886	1.109	131
2.896	0.982	116
2.906	0.990	117
2.916	0.787	93
2.926	0.796	94
2.936	0.728	86
2.946	0.677	80
2.956	0.559	66
2.966	0.559	66
2.976	0.415	49
2.986	0.432	51
2.996	0.423	50
3.006	0.288	34
3.016	0.322	38
3.026	0.220	26
3.036	0.237	28
3.046	0.288	34
3.056	0.203	24
3.066	0.203	24
3.077	0.220	26
3.087	0.186	22
3.097	0.237	28
3.107	0.229	27
3.117	0.220	26
3.127	0.169	20
3.137	0.220	26
3.147	0.364	43
3.157	0.339	40
3.167	0.406	48
3.177	0.542	64
3.187	0.770	91
3.197	1.117	132
3.207	1.320	156
3.217	2.006	237
3.227	2.328	275
3.237	3.479	411
3.247	3.665	433
3.257	4.393	519
3.267	5.281	624
3.277	5.908	698
3.287	6.458	763
3.298	6.331	748
3.308	6.974	824
3.318	7.245	856
3.328	6.399	756
3.338	5.544	655
3.348	5.087	601
3.358	4.596	543
3.368	3.504	414
3.378	3.047	360
3.388	2.319	274
3.398	2.023	239
3.408	1.363	161
3.418	1.041	123
3.428	0.770	91
3.438	0.626	74
3.448	0.525	62
3.458	0.372	44
3.468	0.372	44
3.478	0.355	42
3.488	0.372	44
3.498	0.440	52
3.508	0.542	64
3.518	0.584	69
3.529	0.702	83
3.539	0.948	112
3.549	0.821	97
3.559	1.041	123
3.569	1.151	136
3.579	1.024	121
3.589	1.303	154
3.599	1.117	132
3.609	0.990	117
3.619	1.176	139
3.629	0.956	113
3.639	1.168	138
3.649	0.906	107
3.659	0.821	97
3.669	0.948	112
3.679	0.838	99
3.689	0.660	78
3.699	0.702	83
3.709	0.626	74
3.719	0.508	60
3.729	0.415	49
3.739	0.406	48
3.749	0.398	47
3.760	0.271	32
3.770	0.305	36
3.780	0.288	34
3.790	0.245	29
3.800	0.237	28
3.810	0.169	20
3.820	0.118	14
3.830	0.118	14
3.840	0.102	12
3.850	0.102	12
3.860	0.127	15
3.870	0.110	13
3.880	0.127	15
3.890	0.118	14
3.900	0.135	16
3.910	0.169	20
3.920	0.127	15
3.930	0.195	23
3.940	0.152	18
3.950	0.161	19
3.960	0.152	18
3.970	0.152	18
3.980	0.195	23
3.991	0.195	23
4.001	0.203	24
4.011	0.220	26
4.021	0.220	26
4.031	0.127	15
4.041	0.262	31
4.051	0.169	20
4.061	0.237	28
4.071	0.195	23
4.081	0.118	14
4.091	0.288	34
4.101	0.186	22
4.111	0.152	18
4.121	0.118	14
4.131	0.169	20
4.141	0.169	20
4.151	0.161	19
4.161	0.152	18
4.171	0.102	12
4.181	0.135	16
4.191	0.152	18
4.201	0.169	20
4.211	0.102	12
4.222	0.144	17
4.232	0.144	17
4.242	0.195	23
4.252	0.152	18
4.262	0.161	19
4.272	0.186	22
4.282	0.135	16
4.292	0.237	28
4.302	0.229	27
4.312	0.220	26
4.322	0.237	28
4.332	0.322	38
4.342	0.347	41
4.352	0.567	67
4.362	0.508	60
4.372	0.576	68
4.382	0.965	114
4.392	0.948	112
4.402	1.397	165
4.412	1.642	194
4.422	2.294	271
4.432	2.717	321
4.443	3.225	381
4.453	3.631	429
4.463	3.851	455
4.473	4.494	531
4.483	4.503	532
4.493	4.774	564
4.503	4.850	573
4.513	4.985	589
4.523	4.833	571
4.533	4.359	515
4.543	3.826	452
4.553	3.394	401
4.563	2.996	354
4.573	2.463	291
4.583	2.446	289
4.593	1.794	212
4.603	1.413	167
4.613	1.185	140
4.623	1.041	123
4.633	0.745	88
4.643	0.533	63
4.653	0.584	69
4.663	0.398	47
4.674	0.313	37
4.684	0.364	43
4.694	0.330	39
4.704	0.364	43
4.714	0.296	35
4.724	0.254	30
4.734	0.288	34
4.744	0.330	39
4.754	0.288	34
4.764	0.381	45
4.774	0.313	37
4.784	0.423	50
4.794	0.525	62
4.804	0.466	55
4.814	0.559	66
4.824	0.499	59
4.834	0.711	84
4.844	0.626	74
4.854	0.660	78
4.864	0.923	109
4.874	1.083	128
4.884	0.939	111
4.894	1.007	119
4.905	0.965	114
4.915	0.931	110
4.925	0.999	118
4.935	1.160	137
4.945	1.143	135
4.955	1.092	129
4.965	0.973	115
4.975	0.939	111
4.985	0.982	116
4.995	0.728	86
5.005	0.804	95
5.015	0.592	70
5.025	0.516	61
5.035	0.525	62
5.045	0.508	60
5.055	0.364	43
5.065	0.330	39
5.075	0.347	41
5.085	0.322	38
5.095	0.372	44
5.105	0.313	37
5.115	0.389	46
5.125	0.355	42
5.136	0.372	44
5.146	0.322	38
5.156	0.389	46
5.166	0.355	42
5.176	0.415	49
5.186	0.288	34
5.196	0.330	39
5.206	0.288	34
5.216	0.355	42
5.226	0.288	34
5.236	0.364	43
5.246	0.288	34
5.256	0.398	47
5.266	0.364	43
5.276	0.322	38
5.286	0.347	41
5.296	0.372	44
5.306	0.440	52
5.316	0.296	35
5.326	0.347	41
5.336	0.347	41
5.346	0.372	44
5.356	0.271	32
5.367	0.322	38
5.377	0.339	40
5.387	0.364	43
5.397	0.347	41
5.407	0.466	55
5.417	0.372	44
5.427	0.203	24
5.437	0.313	37
5.447	0.415	49
5.457	0.423	50
5.467	0.305	36
5.477	0.347	41
5.487	0.372	44
5.497	0.364	43
5.507	0.364	43
5.517	0.355	42
5.527	0.355	42
5.537	0.296	35
5.547	0.220	26
5.557	0.245	29
5.567	0.229	27
5.577	0.364	43
5.588	0.262	31
5.598	0.398	47
5.608	0.381	45
5.618	0.262	31
5.628	0.254	30
5.638	0.279	33
5.648	0.262	31
5.658	0.389	46
5.668	0.279	33
5.678	0.423	50
5.688	0.245	29
5.698	0.237	28
5.708	0.347	41
5.718	0.271	32
5.728	0.330	39
5.738	0.339	40
5.748	0.339	40
5.758	0.449	53
5.768	0.364	43
5.778	0.347	41
5.788	0.322	38
5.798	0.313	37
5.808	0.364	43
5.819	0.355	42
5.829	0.482	57
5.839	0.423	50
5.849	0.381	45
5.859	0.457	54
5.869	0.491	58
5.879	0.482	57
5.889	0.347	41
5.899	0.491	58
5.909	0.516	61
5.919	0.533	63
5.929	0.330	39
5.939	0.372	44
5.949	0.466	55
5.959	0.305	36
5.969	0.339	40
5.979	0.305	36
5.989	0.339	40
5.999	0.330	39
6.009	0.398	47
6.019	0.406	48
6.029	0.372	44
6.039	0.432	51
6.050	0.305	36
6.060	0.262	31
6.070	0.279	33
6.080	0.330	39
6.090	0.330	39
6.100	0.322	38
6.110	0.339	40
6.120	0.372	44
6.130	0.330	39
6.140	0.347	41
6.150	0.372	44
6.160	0.482	57
6.170	0.415	49
6.180	0.499	59
6.190	0.669	79
6.200	0.787	93
6.210	1.143	135
6.220	1.447	171
6.230	1.845	218
6.240	2.548	301
6.250	3.038	359
6.260	4.283	506
6.270	5.848	691
6.281	7.203	851
6.291	8.523	1007
6.301	11.671	1379
6.311	14.067	1662
6.321	16.106	1903
6.331	18.324	2165
6.341	22.124	2614
6.351	23.258	2748
6.361	26.263	3103
6.371	28.023	3311
6.381	29.386	3472
6.391	29.310	3463
6.401	29.233	3454
6.411	28.091	3319
6.421	27.134	3206
6.431	24.900	2942
6.441	22.446	2652
6.451	19.890	2350
6.461	16.995	2008
6.471	15.218	1798
6.481	13.017	1538
6.491	10.249	1211
6.502	8.371	989
6.512	6.627	783
6.522	5.087	601
6.532	3.749	443
6.542	2.937	347
6.552	2.031	240
6.562	1.523	180
6.572	1.261	149
6.582	1.083	128
6.592	0.821	97
6.602	0.559	66
6.612	0.499	59
6.622	0.508	60
6.632	0.482	57
6.642	0.415	49
6.652	0.491	58
6.662	0.381	45
6.672	0.347	41
6.682	0.364	43
6.692	0.347	41
6.702	0.355	42
6.712	0.330	39
6.722	0.423	50
6.733	0.305	36
6.743	0.355	42
6.753	0.355	42
6.763	0.330	39
6.773	0.491	58
6.783	0.423	50
6.793	0.432	51
6.803	0.499	59
6.813	0.508	60
6.823	0.550	65
6.833	0.567	67
6.843	0.508	60
6.853	0.550	65
6.863	0.813	96
6.873	0.635	75
6.883	0.846	100
6.893	0.855	101
6.903	0.923	109
6.913	1.337	158
6.923	1.092	129
6.933	1.574	186
6.943	2.023	239
6.953	1.997	236
6.964	2.556	302
6.974	3.055	361
6.984	3.436	406
6.994	3.639	430
7.004	3.876	458
7.014	4.240	501
7.024	4.596	543
7.034	4.477	529
7.044	5.061	598
7.054	5.137	607
7.064	4.367	516
7.074	4.765	563
7.084	4.113	486
7.094	3.978	470
7.104	3.521	416
7.114	3.369	398
7.124	2.928	346
7.134	2.133	252
7.144	2.082	246
7.154	1.693	200
7.164	1.532	181
7.174	1.363	161
7.184	0.863	102
7.195	0.982	116
7.205	0.660	78
7.215	0.550	65
7.225	0.567	67
7.235	0.482	57
7.245	0.499	59
7.255	0.364	43
7.265	0.449	53
7.275	0.322	38
7.285	0.355	42
7.295	0.271	32
7.305	0.406	48
7.315	0.389	46
7.325	0.220	26
7.335	0.347	41
7.345	0.330	39
7.355	0.262	31
7.365	0.322	38
7.375	0.339	40
7.385	0.372	44
7.395	0.355	42
7.405	0.355	42
7.415	0.364	43
7.426	0.313	37
7.436	0.398	47
7.446	0.364	43
7.456	0.423	50
7.466	0.432	51
7.476	0.355	42
7.486	0.271	32
7.496	0.466	55
7.506	0.406	48
7.516	0.364	43
7.526	0.322	38
7.536	0.279	33
7.546	0.296	35
7.556	0.313	37
7.566	0.347	41
7.576	0.457	54
7.586	0.355	42
7.596	0.389	46
7.606	0.305	36
7.616	0.355	42
7.626	0.372	44
7.636	0.381	45
7.647	0.355	42
7.657	0.381	45
7.667	0.339	40
7.677	0.466	55
7.687	0.355	42
7.697	0.364	43
7.707	0.330	39
7.717	0.347	41
7.727	0.330	39
7.737	0.381	45
7.747	0.288	34
7.757	0.305	36
7.767	0.271	32
7.777	0.381	45
7.787	0.381	45
7.797	0.347	41
7.807	0.364	43
7.817	0.372	44
7.827	0.271	32
7.837	0.398	47
7.847	0.355	42
7.857	0.347	41
7.867	0.355	42
7.878	0.330	39
7.888	0.440	52
7.898	0.389	46
7.908	0.347	41
7.918	0.355	42
7.928	0.440	52
7.938	0.406	48
7.948	0.440	52
7.958	0.440	52
7.968	0.508	60
7.978	0.482	57
7.988	0.372	44
7.998	0.491	58
8.008	0.499	59
8.018	0.449	53
8.028	0.372	44
8.038	0.440	52
8.048	0.415	49
8.058	0.389	46
8.068	0.542	64
8.078	0.491	58
8.088	0.559	66
8.098	0.550	65
8.109	0.499	59
8.119	0.499	59
8.129	0.508	60
8.139	0.406	48
8.149	0.457	54
8.159	0.499	59
8.169	0.423	50
8.179	0.432	51
8.189	0.372	44
8.199	0.381	45
8.209	0.499	59
8.219	0.381	45
8.229	0.355	42
8.239	0.440	52
8.249	0.457	54
8.259	0.381	45
8.269	0.482	57
8.279	0.364	43
8.289	0.415	49
8.299	0.432	51
8.309	0.389	46
8.319	0.499	59
8.329	0.389	46
8.340	0.364	43
8.350	0.381	45
8.360	0.322	38
8.370	0.364	43
8.380	0.482	57
8.390	0.499	59
8.400	0.389	46
8.410	0.533	63
8.420	0.457	54
8.430	0.389	46
8.440	0.542	64
8.450	0.491	58
8.460	0.542	64
8.470	0.457	54
8.480	0.440	52
8.490	0.550	65
8.500	0.491	58
8.510	0.516	61
8.520	0.457	54
8.530	0.449	53
8.540	0.567	67
8.550	0.508	60
8.560	0.482	57
8.571	0.525	62
8.581	0.474	56
8.591	0.550	65
8.601	0.550	65
8.611	0.567	67
8.621	0.449	53
8.631	0.516	61
8.641	0.516	61
8.651	0.398	47
8.661	0.609	72
8.671	0.626	74
8.681	0.542	64
8.691	0.423	50
8.701	0.601	71
8.711	0.516	61
8.721	0.381	45
8.731	0.474	56
8.741	0.491	58
8.751	0.423	50
8.761	0.491	58
8.771	0.482	57
8.781	0.432	51
8.792	0.482	57
8.802	0.466	55
8.812	0.474	56
8.822	0.567	67
8.832	0.576	68
8.842	0.559	66
8.852	0.355	42
8.862	0.423	50
8.872	0.423	50
8.882	0.423	50
8.892	0.491	58
8.902	0.466	55
8.912	0.525	62
8.922	0.576	68
8.932	0.474	56
8.942	0.516	61
8.952	0.525	62
8.962	0.466	55
8.972	0.389	46
8.982	0.347	41
8.992	0.415	49
9.002	0.567	67
9.012	0.457	54
9.023	0.491	58
9.033	0.533	63
9.043	0.559	66
9.053	0.584	69
9.063	0.643	76
9.073	0.567	67
9.083	0.415	49
9.093	0.542	64
9.103	0.508	60
9.113	0.525	62
9.123	0.457	54
9.133	0.542	64
9.143	0.559	66
9.153	0.609	72
9.163	0.677	80
9.173	0.567	67
9.183	0.559	66
9.193	0.542	64
9.203	0.677	80
9.213	0.635	75
9.223	0.711	84
9.233	0.609	72
9.243	0.592	70
9.254	0.525	62
9.264	0.626	74
9.274	0.550	65
9.284	0.542	64
9.294	0.482	57
9.304	0.499	59
9.314	0.584	69
9.324	0.482	57
9.334	0.516	61
9.344	0.499	59
9.354	0.482	57
9.364	0.576	68
9.374	0.660	78
9.384	0.482	57
9.394	0.398	47
9.404	0.423	50
9.414	0.482	57
9.424	0.533	63
9.434	0.406	48
9.444	0.576	68
9.454	0.525	62
9.464	0.542	64
9.474	0.609	72
9.485	0.686	81
9.495	0.592	70
9.505	0.491	58
9.515	0.474	56
9.525	0.432	51
9.535	0.474	56
9.545	0.381	45
9.555	0.423	50
9.565	0.440	52
9.575	0.508	60
9.585	0.592	70
9.595	0.491	58
9.605	0.482	57
9.615	0.499	59
9.625	0.626	74
9.635	0.381	45
9.645	0.525	62
9.655	0.415	49
9.665	0.491	58
9.675	0.398	47
9.685	0.525	62
9.695	0.440	52
9.705	0.567	67
9.716	0.550	65
9.726	0.618	73
9.736	0.491	58
9.746	0.466	55
9.756	0.457	54
9.766	0.559	66
9.776	0.372	44
9.786	0.542	64
9.796	0.499	59
9.806	0.449	53
9.816	0.533	63
9.826	0.584	69
9.836	0.491	58
9.846	0.533	63
9.856	0.406	48
9.866	0.457	54
9.876	0.474	56
9.886	0.466	55
9.896	0.406	48
9.906	0.677	80
9.916	0.406	48
9.926	0.643	76
9.937	0.457	54
9.947	0.449	53
9.957	0.482	57
9.967	0.516	61
9.977	0.567	67
9.987	0.499	59
9.997	0.559	66
10.007	0.559	66
10.017	0.466	55
10.027	0.491	58
10.037	0.398	47
10.047	0.626	74
10.057	0.449	53
10.067	0.499	59
10.077	0.372	44
10.087	0.525	62
10.097	0.559	66
10.107	0.508	60
10.117	0.482	57
10.127	0.406	48
10.137	0.508	60
10.147	0.372	44
10.157	0.406	48
10.168	0.499	59
10.178	0.415	49
10.188	0.423	50
10.198	0.449	53
10.208	0.618	73
10.218	0.542	64
10.228	0.491	58
10.238	0.466	55
10.248	0.499	59
10.258	0.449	53
10.268	0.567	67
10.278	0.542	64
10.288	0.542	64
10.298	0.533	63
10.308	0.440	52
10.318	0.466	55
10.328	0.508	60
10.338	0.466	55
10.348	0.533	63
10.358	0.499	59
10.368	0.652	77
10.378	0.592	70
10.388	0.567	67
10.399	0.669	79
10.409	0.533	63
10.419	0.499	59
10.429	0.643	76
10.439	0.508	60
10.449	0.542	64
10.459	0.592	70
10.469	0.516	61
10.479	0.567	67
10.489	0.643	76
10.499	0.660	78
10.509	0.686	81
10.519	0.618	73
10.529	0.609	72
10.539	0.609	72
10.549	0.567	67
10.559	0.474	56
10.569	0.635	75
10.579	0.643	76
10.589	0.652	77
10.599	0.482	57
10.609	0.618	73
10.619	0.736	87
10.630	0.592	70
10.640	0.736	87
10.650	0.702	83
10.660	0.635	75
10.670	0.576	68
10.680	0.550	65
10.690	0.559	66
10.700	0.533	63
10.710	0.525	62
10.720	0.533	63
10.730	0.660	78
10.740	0.474	56
10.750	0.533	63
10.760	0.584	69
10.770	0.550	65
10.780	0.576	68
10.790	0.702	83
10.800	0.525	62
10.810	0.686	81
10.820	0.525	62
10.830	0.643	76
10.840	0.592	70
10.850	0.508	60
10.861	0.576	68
10.871	0.618	73
10.881	0.686	81
10.891	0.584	69
10.901	0.533	63
10.911	0.482	57
10.921	0.542	64
10.931	0.499	59
10.941	0.491	58
10.951	0.508	60
10.961	0.550	65
10.971	0.474	56
10.981	0.482	57
10.991	0.550	65
11.001	0.457	54
11.011	0.652	77
11.021	0.567	67
11.031	0.643	76
11.041	0.508	60
11.051	0.482	57
11.061	0.491	58
11.071	0.592	70
11.082	0.491	58
11.092	0.669	79
11.102	0.474	56
11.112	0.415	49
11.122	0.491	58
11.132	0.677	80
11.142	0.626	74
11.152	0.516	61
11.162	0.466	55
11.172	0.508	60
11.182	0.533	63
11.192	0.457	54
11.202	0.567	67
11.212	0.719	85
11.222	0.576	68
11.232	0.440	52
11.242	0.559	66
11.252	0.440	52
11.262	0.592	70
11.272	0.508	60
11.282	0.347	41
11.292	0.567	67
11.302	0.576	68
11.313	0.440	52
11.323	0.389	46
11.333	0.440	52
11.343	0.626	74
11.353	0.550	65
11.363	0.525	62
11.373	0.550	65
11.383	0.567	67
11.393	0.660	78
11.403	0.542	64
11.413	0.516	61
11.423	0.635	75
11.433	0.508	60
11.443	0.694	82
11.453	0.567	67
11.463	0.466	55
11.473	0.592	70
11.483	0.601	71
11.493	0.516	61
11.503	0.508	60
11.513	0.466	55
11.523	0.542	64
11.533	0.449	53
11.544	0.491	58
11.554	0.449	53
11.564	0.609	72
11.574	0.702	83
11.584	0.728	86
11.594	0.584	69
11.604	0.516	61
11.614	0.440	52
11.624	0.347	41
11.634	0.618	73
11.644	0.567	67
11.654	0.702	83
11.664	0.499	59
11.674	0.449	53
11.684	0.482	57
11.694	0.576	68
11.704	0.618	73
11.714	0.457	54
11.724	0.525	62
11.734	0.457	54
11.744	0.466	55
11.754	0.525	62
11.764	0.592	70
11.775	0.508	60
11.785	0.609	72
11.795	0.618	73
11.805	0.677	80
11.815	0.643	76
11.825	0.423	50
11.835	0.508	60
11.845	0.533	63
11.855	0.550	65
11.865	0.576	68
11.875	0.618	73
11.885	0.525	62
11.895	0.559	66
11.905	0.533	63
11.915	0.516	61
11.925	0.491	58
11.935	0.601	71
11.945	0.542	64
11.955	0.466	55
11.965	0.601	71
11.975	0.525	62
11.985	0.618	73
11.996	0.508	60
12.006	0.423	50
12.016	0.474	56
12.026	0.491	58
12.036	0.491	58
12.046	0.474	56
12.056	0.567	67
12.066	0.457	54
12.076	0.609	72
12.086	0.533	63
12.096	0.525	62
12.106	0.542	64
12.116	0.609	72
12.126	0.550	65
12.136	0.550	65
12.146	0.559	66
12.156	0.516	61
12.166	0.626	74
12.176	0.643	76
12.186	0.466	55
12.196	0.592	70
12.206	0.609	72
12.216	0.542	64
12.227	0.423	50
12.237	0.542	64
12.247	0.474	56
12.257	0.635	75
12.267	0.567	67
12.277	0.533	63
12.287	0.491	58
12.297	0.474	56
12.307	0.609	72
12.317	0.508	60
12.327	0.626	74
12.337	0.466	55
12.347	0.584	69
12.357	0.533	63
12.367	0.618	73
12.377	0.550	65
12.387	0.406	48
12.397	0.516	61
12.407	0.592	70
12.417	0.559	66
12.427	0.576	68
12.437	0.482	57
12.447	0.618	73
12.458	0.474	56
12.468	0.559	66
12.478	0.559	66
12.488	0.652	77
12.498	0.584	69
12.508	0.686	81
12.518	0.482	57
12.528	0.609	72
12.538	0.635	75
12.548	0.584	69
12.558	0.533	63
12.568	0.728	86
12.578	0.719	85
12.588	0.576	68
12.598	0.550	65
12.608	0.702	83
12.618	0.440	52
12.628	0.576	68
12.638	0.609	72
12.648	0.719	85
12.658	0.686	81
12.668	0.838	99
12.678	0.609	72
12.689	0.719	85
12.699	0.567	67
12.709	0.508	60
12.719	0.618	73
12.729	0.491	58
12.739	0.626	74
12.749	0.449	53
12.759	0.686	81
12.769	0.609	72
12.779	0.584	69
12.789	0.677	80
12.799	0.745	88
12.809	0.669	79
12.819	0.626	74
12.829	0.686	81
12.839	0.542	64
12.849	0.643	76
12.859	0.584	69
12.869	0.669	79
12.879	0.576	68
12.889	0.686	81
12.899	0.550	65
12.909	0.584	69
12.920	0.516	61
12.930	0.576	68
12.940	0.618	73
12.950	0.643	76
12.960	0.508	60
12.970	0.533	63
12.980	0.652	77
12.990	0.576	68
13.000	0.677	80
13.010	0.592	70
13.020	0.550	65
13.030	0.660	78
13.040	0.618	73
13.050	0.525	62
13.060	0.550	65
13.070	0.702	83
13.080	0.686	81
13.090	0.584	69
13.100	0.559	66
13.110	0.677	80
13.120	0.559	66
13.130	0.787	93
13.141	0.686	81
13.151	0.576	68
13.161	0.592	70
13.171	0.635	75
13.181	0.576	68
13.191	0.626	74
13.201	0.660	78
13.211	0.711	84
13.221	0.753	89
13.231	0.652	77
13.241	0.813	96
13.251	0.779	92
13.261	0.821	97
13.271	0.753	89
13.281	1.066	126
13.291	1.041	123
13.301	1.202	142
13.311	1.126	133
13.321	1.016	120
13.331	0.973	115
13.341	1.219	144
13.351	1.312	155
13.361	1.227	145
13.372	1.117	132
13.382	0.923	109
13.392	1.278	151
13.402	0.973	115
13.412	1.126	133
13.422	1.134	134
13.432	1.041	123
13.442	0.999	118
13.452	1.109	131
13.462	1.075	127
13.472	0.880	104
13.482	0.779	92
13.492	0.838	99
13.502	0.762	90
13.512	0.846	100
13.522	0.804	95
13.532	0.779	92
13.542	0.728	86
13.552	0.711	84
13.562	0.779	92
13.572	0.643	76
13.582	0.440	52
13.592	0.550	65
13.603	0.694	82
13.613	0.474	56
13.623	0.542	64
13.633	0.592	70
13.643	0.601	71
13.653	0.525	62
13.663	0.677	80
13.673	0.601	71
13.683	0.652	77
13.693	0.719	85
13.703	0.508	60
13.713	0.592	70
13.723	0.592	70
13.733	0.559	66
13.743	0.474	56
13.753	0.525	62
13.763	0.533	63
13.773	0.491	58
13.783	0.626	74
13.793	0.525	62
13.803	0.652	77
13.813	0.584	69
13.823	0.635	75
13.834	0.618	73
13.844	0.576	68
13.854	0.584	69
13.864	0.474	56
13.874	0.609	72
13.884	0.643	76
13.894	0.694	82
13.904	0.677	80
13.914	0.779	92
13.924	0.787	93
13.934	0.635	75
13.944	0.829	98
13.954	0.796	94
13.964	0.931	110
13.974	1.083	128
13.984	1.075	127
13.994	1.151	136
14.004	0.982	116
14.014	1.286	152
14.024	1.363	161
14.034	1.405	166
14.044	1.270	150
14.054	1.769	209
14.065	1.583	187
14.075	2.031	240
14.085	1.820	215
14.095	1.786	211
14.105	1.921	227
14.115	1.938	229
14.125	2.082	246
14.135	2.006	237
14.145	2.031	240
14.155	2.158	255
14.165	1.811	214
14.175	1.828	216
14.185	1.777	210
14.195	1.845	218
14.205	1.752	207
14.215	1.574	186
14.225	1.574	186
14.235	1.346	159
14.245	1.244	147
14.255	1.126	133
14.265	1.227	145
14.275	1.337	158
14.286	1.049	124
14.296	0.931	110
14.306	0.863	102
14.316	0.762	90
14.326	0.719	85
14.336	0.609	72
14.346	0.694	82
14.356	0.643	76
14.366	0.652	77
14.376	0.550	65
14.386	0.559	66
14.396	0.618	73
14.406	0.592	70
14.416	0.601	71
14.426	0.618	73
14.436	0.626	74
14.446	0.643	76
14.456	0.567	67
14.466	0.609	72
14.476	0.516	61
14.486	0.567	67
14.496	0.398	47
14.506	0.499	59
14.517	0.508	60
14.527	0.567	67
14.537	0.559	66
14.547	0.533	63
14.557	0.499	59
14.567	0.592	70
14.577	0.525	62
14.587	0.491	58
14.597	0.516	61
14.607	0.525	62
14.617	0.643	76
14.627	0.567	67
14.637	0.702	83
14.647	0.559	66
14.657	0.626	74
14.667	0.601	71
14.677	0.499	59
14.687	0.559	66
14.697	0.601	71
14.707	0.559	66
14.717	0.601	71
14.727	0.660	78
14.737	0.533	63
14.748	0.440	52
14.758	0.626	74
14.768	0.694	82
14.778	0.618	73
14.788	0.652	77
14.798	0.601	71
14.808	0.694	82
14.818	0.813	96
14.828	0.677	80
14.838	0.694	82
14.848	0.686	81
14.858	0.846	100
14.868	0.635	75
14.878	0.669	79
14.888	0.770	91
14.898	0.753	89
14.908	0.711	84
14.918	0.897	106
14.928	0.914	108
14.938	0.779	92
14.948	0.770	91
14.958	0.931	110
14.968	0.787	93
14.979	0.753	89
14.989	0.753	89
14.999	0.821	97
15.009	0.719	85
15.019	0.643	76
15.029	0.711	84
15.039	0.652	77
15.049	0.736	87
15.059	0.635	75
15.069	0.609	72
15.079	0.482	57
15.089	0.559	66
15.099	0.677	80
15.109	0.635	75
15.119	0.635	75
15.129	0.559	66
15.139	0.525	62
15.149	0.474	56
15.159	0.702	83
15.169	0.592	70
15.179	0.576	68
15.189	0.567	67
15.199	0.576	68
15.210	0.550	65
15.220	0.466	55
15.230	0.592	70
15.240	0.567	67
15.250	0.499	59
15.260	0.432	51
15.270	0.525	62
15.280	0.533	63
15.290	0.516	61
15.300	0.508	60
15.310	0.449	53
15.320	0.559	66
15.330	0.618	73
15.340	0.576	68
15.350	0.601	71
15.360	0.491	58
15.370	0.609	72
15.380	0.533	63
15.390	0.491	58
15.400	0.516	61
15.410	0.499	59
15.420	0.516	61
15.431	0.635	75
15.441	0.643	76
15.451	0.550	65
15.461	0.499	59
15.471	0.609	72
15.481	0.576	68
15.491	0.626	74
15.501	0.677	80
15.511	0.626	74
15.521	0.567	67
15.531	0.804	95
15.541	0.660	78
15.551	0.829	98
15.561	0.914	108
15.571	0.973	115
15.581	0.982	116
15.591	0.804	95
15.601	1.041	123
15.611	1.193	141
15.621	1.253	148
15.631	1.354	160
15.641	1.549	183
15.651	1.574	186
15.662	1.371	162
15.672	1.600	189
15.682	1.904	225
15.692	1.862	220
15.702	1.989	235
15.712	1.887	223
15.722	1.930	228
15.732	2.150	254
15.742	2.234	264
15.752	2.065	244
15.762	2.057	243
15.772	2.217	262
15.782	1.870	221
15.792	1.887	223
15.802	1.828	216
15.812	1.794	212
15.822	1.718	203
15.832	1.515	179
15.842	1.786	211
15.852	1.540	182
15.862	1.591	188
15.872	1.346	159
15.882	1.151	136
15.893	1.126	133
15.903	1.244	147
15.913	0.931	110
15.923	0.880	104
15.933	0.914	108
15.943	0.804	95
15.953	0.736	87
15.963	0.592	70
15.973	0.643	76
15.983	0.635	75
15.993	0.660	78
16.003	0.635	75
16.013	0.694	82
16.023	0.626	74
16.033	0.652	77
16.043	0.550	65
16.053	0.559	66
16.063	0.660	78
16.073	0.635	75
16.083	0.643	76
16.093	0.584	69
16.103	0.618	73
16.113	0.499	59
16.124	0.592	70
16.134	0.508	60
16.144	0.576	68
16.154	0.592	70
16.164	0.618	73
16.174	0.559	66
16.184	0.677	80
16.194	0.457	54
16.204	0.576	68
16.214	0.643	76
16.224	0.635	75
16.234	0.423	50
16.244	0.609	72
16.254	0.466	55
16.264	0.491	58
16.274	0.609	72
16.284	0.601	71
16.294	0.533	63
16.304	0.576	68
16.314	0.584	69
16.324	0.491	58
16.334	0.601	71
16.344	0.567	67
16.355	0.618	73
16.365	0.533	63
16.375	0.567	67
16.385	0.635	75
16.395	0.542	64
16.405	0.576	68
16.415	0.660	78
16.425	0.626	74
16.435	0.618	73
16.445	0.567	67
16.455	0.618	73
16.465	0.576	68
16.475	0.635	75
16.485	0.618	73
16.495	0.457	54
16.505	0.584	69
16.515	0.660	78
16.525	0.643	76
16.535	0.618	73
16.545	0.533	63
16.555	0.728	86
16.565	0.762	90
16.576	0.643	76
16.586	0.635	75
16.596	0.482	57
16.606	0.601	71
16.616	0.626	74
16.626	0.525	62
16.636	0.525	62
16.646	0.702	83
16.656	0.660	78
16.666	0.686	81
16.676	0.652	77
16.686	0.601	71
16.696	0.491	58
16.706	0.728	86
16.716	0.652	77
16.726	0.576	68
16.736	0.525	62
16.746	0.669	79
16.756	0.499	59
16.766	0.542	64
16.776	0.576	68
16.786	0.694	82
16.796	0.592	70
16.807	0.516	61
16.817	0.567	67
16.827	0.618	73
16.837	0.499	59
16.847	0.482	57
16.857	0.660	78
16.867	0.508	60
16.877	0.491	58
16.887	0.576	68
16.897	0.618	73
16.907	0.525	62
16.917	0.415	49
16.927	0.584	69
16.937	0.686	81
16.947	0.474	56
16.957	0.609	72
16.967	0.660	78
16.977	0.626	74
16.987	0.609	72
16.997	0.635	75
17.007	0.592	70
17.017	0.491	58
17.027	0.601	71
17.038	0.389	46
17.048	0.643	76
17.058	0.567	67
17.068	0.550	65
17.078	0.550	65
17.088	0.652	77
17.098	0.550	65
17.108	0.626	74
17.118	0.626	74
17.128	0.609	72
17.138	0.609	72
17.148	0.686	81
17.158	0.592	70
17.168	0.635	75
17.178	0.618	73
17.188	0.643	76
17.198	0.669	79
17.208	0.449	53
17.218	0.567	67
17.228	0.592	70
17.238	0.694	82
17.248	0.533	63
17.258	0.550	65
17.269	0.618	73
17.279	0.635	75
17.289	0.677	80
17.299	0.592	70
17.309	0.753	89
17.319	0.499	59
17.329	0.677	80
17.339	0.677	80
17.349	0.533	63
17.359	0.635	75
17.369	0.762	90
17.379	0.813	96
17.389	0.711	84
17.399	0.702	83
17.409	0.660	78
17.419	0.525	62
17.429	0.609	72
17.439	0.660	78
17.449	0.626	74
17.459	0.567	67
17.469	0.669	79
17.479	0.762	90
17.490	0.576	68
17.500	0.762	90
17.510	0.618	73
17.520	0.677	80
17.530	0.711	84
17.540	0.745	88
17.550	0.804	95
17.560	0.804	95
17.570	0.973	115
17.580	0.821	97
17.590	0.745	88
17.600	0.982	116
17.610	0.787	93
17.620	0.711	84
17.630	0.863	102
17.640	0.880	104
17.650	0.923	109
17.660	0.939	111
17.670	0.804	95
17.680	0.973	115
17.690	0.982	116
17.700	0.948	112
17.710	0.838	99
17.721	0.838	99
17.731	0.965	114
17.741	0.829	98
17.751	0.694	82
17.761	0.863	102
17.771	0.889	105
17.781	0.719	85
17.791	0.779	92
17.801	0.686	81
17.811	0.880	104
17.821	0.677	80
17.831	0.872	103
17.841	0.770	91
17.851	0.787	93
17.861	0.787	93
17.871	0.838	99
17.881	0.813	96
17.891	0.855	101
17.901	0.821	97
17.911	0.762	90
17.921	0.702	83
17.931	0.813	96
17.941	0.753	89
17.952	1.007	119
17.962	0.990	117
17.972	0.965	114
17.982	0.897	106
17.992	0.872	103
18.002	0.838	99
18.012	0.821	97
18.022	0.914	108
18.032	0.804	95
18.042	0.762	90
18.052	0.939	111
18.062	0.999	118
18.072	0.914	108
18.082	0.923	109
18.092	0.838	99
18.102	1.041	123
18.112	0.897	106
18.122	0.948	112
18.132	1.075	127
18.142	0.880	104
18.152	0.889	105
18.162	0.999	118
18.172	0.931	110
18.183	1.092	129
18.193	0.872	103
18.203	1.016	120
18.213	1.092	129
18.223	1.007	119
18.233	0.939	111
18.243	0.965	114
18.253	1.007	119
18.263	1.227	145
18.273	1.049	124
18.283	1.100	130
18.293	1.261	149
18.303	1.210	143
18.313	1.303	154
18.323	1.549	183
18.333	1.270	150
18.343	1.227	145
18.353	1.253	148
18.363	1.464	173
18.373	1.227	145
18.383	1.337	158
18.393	1.337	158
18.403	1.371	162
18.414	1.507	178
18.424	1.481	175
18.434	1.633	193
18.444	1.566	185
18.454	1.659	196
18.464	1.854	219
18.474	1.667	197
18.484	1.828	216
18.494	1.752	207
18.504	2.082	246
18.514	2.014	238
18.524	1.921	227
18.534	2.099	248
18.544	2.209	261
18.554	2.285	270
18.564	2.251	266
18.574	2.488	294
18.584	2.607	308
18.594	2.412	285
18.604	2.598	307
18.614	2.700	319
18.624	2.768	327
18.635	2.691	318
18.645	2.404	284
18.655	3.318	392
18.665	3.005	355
18.675	3.242	383
18.685	3.089	365
18.695	3.233	382
18.705	3.436	406
18.715	3.309	391
18.725	3.369	398
18.735	3.267	386
18.745	3.428	405
18.755	3.690	436
18.765	3.648	431
18.775	3.462	409
18.785	3.741	442
18.795	3.512	415
18.805	3.529	417
18.815	3.631	429
18.825	3.639	430
18.835	3.648	431
18.845	3.606	426
18.855	3.792	448
18.866	3.656	432
18.876	3.639	430
18.886	3.665	433
18.896	3.859	456
18.906	4.088	483
18.916	3.716	439
18.926	3.563	421
18.936	3.716	439
18.946	3.597	425
18.956	3.868	457
18.966	3.394	401
18.976	3.462	409
18.986	3.428	405
18.996	3.385	400
19.006	3.411	403
19.016	3.546	419
19.026	3.225	381
19.036	3.225	381
19.046	3.165	374
19.056	2.903	343
19.066	2.962	350
19.076	3.216	380
19.086	2.937	347
19.097	2.954	349
19.107	2.785	329
19.117	2.675	316
19.127	2.463	291
19.137	2.658	314
19.147	2.581	305
19.157	2.522	298
19.167	2.454	290
19.177	2.607	308
19.187	2.294	271
19.197	2.429	287
19.207	2.167	256
19.217	1.989	235
19.227	2.387	282
19.237	2.141	253
19.247	2.057	243
19.257	1.828	216
19.267	1.718	203
19.277	1.727	204
19.287	1.557	184
19.297	1.507	178
19.307	1.667	197
19.317	1.397	165
19.328	1.473	174
19.338	1.498	177
19.348	1.329	157
19.358	1.363	161
19.368	1.549	183
19.378	1.397	165
19.388	1.422	168
19.398	1.295	153
19.408	1.439	170
19.418	1.244	147
19.428	1.244	147
19.438	1.117	132
19.448	1.227	145
19.458	1.244	147
19.468	1.109	131
19.478	1.303	154
19.488	1.143	135
19.498	0.829	98
19.508	0.914	108
19.518	1.134	134
19.528	1.100	130
19.538	0.906	107
19.548	1.100	130
19.559	0.846	100
19.569	0.872	103
19.579	1.185	140
19.589	0.889	105
19.599	0.821	97
19.609	0.923	109
19.619	0.762	90
19.629	0.855	101
19.639	0.897	106
19.649	0.846	100
19.659	0.846	100
19.669	0.779	92
19.679	0.770	91
19.689	0.677	80
19.699	0.872	103
19.709	0.728	86
19.719	0.719	85
19.729	0.719	85
19.739	0.592	70
19.749	0.669	79
19.759	0.762	90
19.769	0.643	76
19.780	0.643	76
19.790	0.872	103
19.800	0.635	75
19.810	0.592	70
19.820	0.753	89
19.830	0.736	87
19.840	0.872	103
19.850	0.880	104
19.860	0.762	90
19.870	0.779	92
19.880	0.880	104
19.890	0.762	90
19.900	0.999	118
19.910	0.956	113
19.920	0.880	104
19.930	1.007	119
19.940	1.202	142
19.950	0.999	118
19.960	1.041	123
19.970	1.227	145
19.980	1.329	157
19.990	1.329	157
20.000	1.507	178
20.011	1.557	184
20.021	1.659	196
20.031	1.625	192
20.041	1.904	225
[truncated: 2,097 more rows]
